# Supplementary material for: A taxonomic review of Boreus (Mecoptera, Boreidae) with descriptions of two new Alaskan species
Source: Zookeys. 2026 Jan 23;1267:119–78. doi: 10.3897/zookeys.1267.170946 (PMC12859649; doi:10.3897/zookeys.1267.170946)
Supplement: XML Treatment for Boreus tananaensis [file zookeys.1267.170946-treatment1.xml]

<!DOCTYPE tp:taxon-treatment
  PUBLIC "-//TaxonX//DTD Taxonomic Treatment Publishing DTD v0 20100105//EN" "tax-treatment-NSO.dtd">
<tp:taxon-treatment xmlns:tp="http://www.plazi.org/taxpub"><tp:treatment-meta><kwd-group><label>Taxon classification</label><kwd>
                <named-content content-type="kingdom">Animalia</named-content>
              </kwd><kwd>
                <named-content content-type="order">Mecoptera</named-content>
              </kwd><kwd>
                <named-content content-type="family">Boreidae</named-content>
              </kwd></kwd-group><mixed-citation publication-type="journal"><person-group><name><surname>Kane</surname><given-names>Taylor L.</given-names></name><name><surname>Sikes</surname><given-names>Derek S.</given-names></name><name><surname>Schiff</surname><given-names>Nathan</given-names></name></person-group><article-title>A taxonomic review of <italic><tp:taxon-name><tp:taxon-name-part taxon-name-part-type="genus" reg="Boreus">Boreus</tp:taxon-name-part></tp:taxon-name></italic> (<tp:taxon-name><tp:taxon-name-part taxon-name-part-type="order" reg="Mecoptera">Mecoptera</tp:taxon-name-part></tp:taxon-name>, <tp:taxon-name><tp:taxon-name-part taxon-name-part-type="family" reg="Boreidae">Boreidae</tp:taxon-name-part></tp:taxon-name>) with descriptions of two new Alaskan species</article-title><source>Zookeys</source><day>23</day><month>01</month><year>2026</year><volume>1267</volume><fpage>119</fpage><lpage>178</lpage><pub-id pub-id-type="doi">10.3897/zookeys.1267.170946</pub-id></mixed-citation></tp:treatment-meta><tp:nomenclature><tp:taxon-name><object-id xmlns:xlink="http://www.w3.org/1999/xlink" content-type="arpha" xlink:type="simple">77B7FFFA-9882-5E1C-951F-17D3941E12A3</object-id><tp:taxon-name-part taxon-name-part-type="genus" reg="Boreus">Boreus</tp:taxon-name-part> <tp:taxon-name-part taxon-name-part-type="species" reg="tananaensis">tananaensis</tp:taxon-name-part><object-id xmlns:xlink="http://www.w3.org/1999/xlink" content-type="zoobank" xlink:type="simple">https://zoobank.org/9F01B5B9-6387-4DF3-B987-6F0AE8A6DCF4</object-id></tp:taxon-name><tp:taxon-authority>Kane</tp:taxon-authority><tp:taxon-status xmlns:xlink="http://www.w3.org/1999/xlink" xlink:type="simple">sp. nov.</tp:taxon-status><xref ref-type="fig" rid="F1">Figs 1C</xref><xref ref-type="fig" rid="F1">, 1D</xref><xref ref-type="fig" rid="F2">, 2E</xref><xref ref-type="fig" rid="F2">, 2F</xref><xref ref-type="fig" rid="F7">, 7</xref><xref ref-type="fig" rid="F8">, 8</xref><xref ref-type="fig" rid="F9">, 9</xref><xref ref-type="fig" rid="F19">, 19C</xref><xref ref-type="fig" rid="F20">, 20B</xref><xref ref-type="fig" rid="F21">, 21B</xref><xref ref-type="fig" rid="F22">, 22B</xref><xref ref-type="fig" rid="F26">, 26B</xref></tp:nomenclature><tp:treatment-sec sec-type="Type material"><title>Type material.</title><p>Description based on 29 ♂♂ in ethanol, 1 ♂ pinned, 23 ♀♀ in ethanol, and 1 ♀ pinned: <bold><italic>Holotype</italic></bold> (<named-content xmlns:xlink="http://www.w3.org/1999/xlink" content-type="dwc:institutional_code" xlink:title="University of Arkansas at Monticello" xlink:href="http://grbio.org/institution/university-arkansas-monticello" xlink:type="simple">UAM</named-content>). United States – <bold>Alaska</bold> • ♀; Quartz Lake Recreation Area; <named-content xmlns:xlink="http://www.w3.org/1999/xlink" content-type="dwc:verbatimCoordinates" xlink:type="simple">64.199658, -145.828804</named-content>; 12 Sept. 2020; DSS and TLK leg.; <ext-link xmlns:xlink="http://www.w3.org/1999/xlink" xlink:href="http://arctos.database.museum/guid/UAM:Ento:442469" ext-link-type="uri" xlink:type="simple"><named-content content-type="dwc:institutional_code" xlink:title="University of Arkansas at Monticello" xlink:href="http://grbio.org/institution/university-arkansas-monticello" xlink:type="simple">UAM</named-content>:Ento:442469</ext-link>. <bold><italic>Paratypes</italic></bold> (17 ♂♂, 22 ♀♀ – 33 <named-content xmlns:xlink="http://www.w3.org/1999/xlink" content-type="dwc:institutional_code" xlink:title="University of Arkansas at Monticello" xlink:href="http://grbio.org/institution/university-arkansas-monticello" xlink:type="simple">UAM</named-content>, 2 <named-content xmlns:xlink="http://www.w3.org/1999/xlink" content-type="dwc:institutional_code" xlink:title="California Academy of Sciences Herbarium" xlink:href="http://grbio.org/institution/california-academy-sciences-herbarium" xlink:type="simple">CAS</named-content>, 2 <named-content xmlns:xlink="http://www.w3.org/1999/xlink" content-type="dwc:institutional_code" xlink:title="Museum of Comparative Zoology" xlink:href="http://grbio.org/institution/museum-comparative-zoology" xlink:type="simple">MCZ</named-content>, 2 <named-content xmlns:xlink="http://www.w3.org/1999/xlink" content-type="dwc:institutional_code" xlink:title="Royal British Columbia Museum" xlink:href="http://grbio.org/institution/royal-british-columbia-museum" xlink:type="simple">RBCM</named-content>). United States – <bold>Alaska</bold> • 1 ♂; Fairbanks, Fitz Ct.; <named-content xmlns:xlink="http://www.w3.org/1999/xlink" content-type="dwc:verbatimCoordinates" xlink:type="simple">64.90114, -147.52807</named-content>; 10 Apr. 2016; DSS leg.; <ext-link xmlns:xlink="http://www.w3.org/1999/xlink" xlink:href="http://arctos.database.museum/guid/UAM:Ento:334169" ext-link-type="uri" xlink:type="simple"><named-content content-type="dwc:institutional_code" xlink:title="University of Arkansas at Monticello" xlink:href="http://grbio.org/institution/university-arkansas-monticello" xlink:type="simple">UAM</named-content>:Ento:334169</ext-link>. • 1 ♀; Same collection data as previous; <named-content xmlns:xlink="http://www.w3.org/1999/xlink" content-type="dwc:verbatimCoordinates" xlink:type="simple">64.899906, -147.526471</named-content>; 16 Sept. 2022; <ext-link xmlns:xlink="http://www.w3.org/1999/xlink" xlink:href="http://arctos.database.museum/guid/UAM:Ento:476981" ext-link-type="uri" xlink:type="simple"><named-content content-type="dwc:institutional_code" xlink:title="University of Arkansas at Monticello" xlink:href="http://grbio.org/institution/university-arkansas-monticello" xlink:type="simple">UAM</named-content>:Ento:476981</ext-link>. • 1 ♀; Fairbanks, Goldstream Rd.; <named-content xmlns:xlink="http://www.w3.org/1999/xlink" content-type="dwc:verbatimCoordinates" xlink:type="simple">64.93915, -147.84528</named-content>; 14 Sept. 2020; TLK leg.; <ext-link xmlns:xlink="http://www.w3.org/1999/xlink" xlink:href="http://arctos.database.museum/guid/UAM:Ento:442474" ext-link-type="uri" xlink:type="simple"><named-content content-type="dwc:institutional_code" xlink:title="University of Arkansas at Monticello" xlink:href="http://grbio.org/institution/university-arkansas-monticello" xlink:type="simple">UAM</named-content>:Ento:442474</ext-link>. • 1 ♂, 1 ♀; Quartz Lake State Recreation Area; <named-content xmlns:xlink="http://www.w3.org/1999/xlink" content-type="dwc:verbatimCoordinates" xlink:type="simple">64.199658, -145.828804</named-content>; 15 Sept. 2018; Takeyuki Nakamura leg.; <ext-link xmlns:xlink="http://www.w3.org/1999/xlink" xlink:href="http://arctos.database.museum/guid/UAM:Ento:378804" ext-link-type="uri" xlink:type="simple"><named-content content-type="dwc:institutional_code" xlink:title="University of Arkansas at Monticello" xlink:href="http://grbio.org/institution/university-arkansas-monticello" xlink:type="simple">UAM</named-content>:Ento:378804</ext-link>, <ext-link xmlns:xlink="http://www.w3.org/1999/xlink" xlink:href="http://arctos.database.museum/guid/UAM:Ento:378805" ext-link-type="uri" xlink:type="simple"><named-content content-type="dwc:institutional_code" xlink:title="University of Arkansas at Monticello" xlink:href="http://grbio.org/institution/university-arkansas-monticello" xlink:type="simple">UAM</named-content>:Ento:378805</ext-link>. • 4 ♂♂, 3 ♀♀; Same collection data as type specimen; 12 Sept. 2020, DSS and TLK leg.; <ext-link xmlns:xlink="http://www.w3.org/1999/xlink" xlink:href="http://arctos.database.museum/guid/UAM:Ento:442467" ext-link-type="uri" xlink:type="simple"><named-content content-type="dwc:institutional_code" xlink:title="University of Arkansas at Monticello" xlink:href="http://grbio.org/institution/university-arkansas-monticello" xlink:type="simple">UAM</named-content>:Ento:442467</ext-link>, <ext-link xmlns:xlink="http://www.w3.org/1999/xlink" xlink:href="http://arctos.database.museum/guid/UAM:Ento:442468" ext-link-type="uri" xlink:type="simple"><named-content content-type="dwc:institutional_code" xlink:title="University of Arkansas at Monticello" xlink:href="http://grbio.org/institution/university-arkansas-monticello" xlink:type="simple">UAM</named-content>:Ento:442468</ext-link>, <ext-link xmlns:xlink="http://www.w3.org/1999/xlink" xlink:href="http://arctos.database.museum/guid/UAM:Ento:442472" ext-link-type="uri" xlink:type="simple"><named-content content-type="dwc:institutional_code" xlink:title="University of Arkansas at Monticello" xlink:href="http://grbio.org/institution/university-arkansas-monticello" xlink:type="simple">UAM</named-content>:Ento:442472</ext-link>, <ext-link xmlns:xlink="http://www.w3.org/1999/xlink" xlink:href="http://arctos.database.museum/guid/UAM:Ento:442473" ext-link-type="uri" xlink:type="simple"><named-content content-type="dwc:institutional_code" xlink:title="University of Arkansas at Monticello" xlink:href="http://grbio.org/institution/university-arkansas-monticello" xlink:type="simple">UAM</named-content>:Ento:442473</ext-link>, <ext-link xmlns:xlink="http://www.w3.org/1999/xlink" xlink:href="http://arctos.database.museum/guid/UAM:Ento:442487" ext-link-type="uri" xlink:type="simple"><named-content content-type="dwc:institutional_code" xlink:title="University of Arkansas at Monticello" xlink:href="http://grbio.org/institution/university-arkansas-monticello" xlink:type="simple">UAM</named-content>:Ento:442487</ext-link>, <ext-link xmlns:xlink="http://www.w3.org/1999/xlink" xlink:href="http://arctos.database.museum/guid/UAM:Ento:442505" ext-link-type="uri" xlink:type="simple"><named-content content-type="dwc:institutional_code" xlink:title="University of Arkansas at Monticello" xlink:href="http://grbio.org/institution/university-arkansas-monticello" xlink:type="simple">UAM</named-content>:Ento:442505</ext-link>, <ext-link xmlns:xlink="http://www.w3.org/1999/xlink" xlink:href="http://arctos.database.museum/guid/UAM:Ento:442506" ext-link-type="uri" xlink:type="simple"><named-content content-type="dwc:institutional_code" xlink:title="University of Arkansas at Monticello" xlink:href="http://grbio.org/institution/university-arkansas-monticello" xlink:type="simple">UAM</named-content>:Ento:442506</ext-link>. • 1 ♀; Same collection data as previous; 2 May 2022; TLK leg.; <ext-link xmlns:xlink="http://www.w3.org/1999/xlink" xlink:href="http://arctos.database.museum/guid/UAM:Ento:471748" ext-link-type="uri" xlink:type="simple"><named-content content-type="dwc:institutional_code" xlink:title="University of Arkansas at Monticello" xlink:href="http://grbio.org/institution/university-arkansas-monticello" xlink:type="simple">UAM</named-content>:Ento:471748</ext-link>. • 1 ♀; Same collection data as previous; 15 May 2022; <ext-link xmlns:xlink="http://www.w3.org/1999/xlink" xlink:href="http://arctos.database.museum/guid/UAM:Ento:477847" ext-link-type="uri" xlink:type="simple"><named-content content-type="dwc:institutional_code" xlink:title="University of Arkansas at Monticello" xlink:href="http://grbio.org/institution/university-arkansas-monticello" xlink:type="simple">UAM</named-content>:Ento:477847</ext-link>. • 2 ♂♂, 1 ♀; Same collection data as previous; 25 Sept. 2022; <ext-link xmlns:xlink="http://www.w3.org/1999/xlink" xlink:href="http://arctos.database.museum/guid/UAM:Ento:477813" ext-link-type="uri" xlink:type="simple"><named-content content-type="dwc:institutional_code" xlink:title="University of Arkansas at Monticello" xlink:href="http://grbio.org/institution/university-arkansas-monticello" xlink:type="simple">UAM</named-content>:Ento:477813</ext-link>, <ext-link xmlns:xlink="http://www.w3.org/1999/xlink" xlink:href="http://arctos.database.museum/guid/UAM:Ento:477818" ext-link-type="uri" xlink:type="simple"><named-content content-type="dwc:institutional_code" xlink:title="University of Arkansas at Monticello" xlink:href="http://grbio.org/institution/university-arkansas-monticello" xlink:type="simple">UAM</named-content>:Ento:477818</ext-link>, <ext-link xmlns:xlink="http://www.w3.org/1999/xlink" xlink:href="http://arctos.database.museum/guid/UAM:Ento:477819" ext-link-type="uri" xlink:type="simple"><named-content content-type="dwc:institutional_code" xlink:title="University of Arkansas at Monticello" xlink:href="http://grbio.org/institution/university-arkansas-monticello" xlink:type="simple">UAM</named-content>:Ento:477819</ext-link>. • 1 ♂; Same collection data as previous; 11 May 2023; <ext-link xmlns:xlink="http://www.w3.org/1999/xlink" xlink:href="http://arctos.database.museum/guid/UAM:Ento:483367" ext-link-type="uri" xlink:type="simple"><named-content content-type="dwc:institutional_code" xlink:title="University of Arkansas at Monticello" xlink:href="http://grbio.org/institution/university-arkansas-monticello" xlink:type="simple">UAM</named-content>:Ento:483367</ext-link>. • 1 ♂, 3 ♀♀; Same collection data as previous; 9 Sept. 2023; <ext-link xmlns:xlink="http://www.w3.org/1999/xlink" xlink:href="http://arctos.database.museum/guid/UAM:Ento:492015" ext-link-type="uri" xlink:type="simple"><named-content content-type="dwc:institutional_code" xlink:title="University of Arkansas at Monticello" xlink:href="http://grbio.org/institution/university-arkansas-monticello" xlink:type="simple">UAM</named-content>:Ento:492015</ext-link>, <ext-link xmlns:xlink="http://www.w3.org/1999/xlink" xlink:href="http://arctos.database.museum/guid/UAM:Ento:492023" ext-link-type="uri" xlink:type="simple"><named-content content-type="dwc:institutional_code" xlink:title="University of Arkansas at Monticello" xlink:href="http://grbio.org/institution/university-arkansas-monticello" xlink:type="simple">UAM</named-content>:Ento:492023</ext-link>, <ext-link xmlns:xlink="http://www.w3.org/1999/xlink" xlink:href="http://arctos.database.museum/guid/UAM:Ento:492024" ext-link-type="uri" xlink:type="simple"><named-content content-type="dwc:institutional_code" xlink:title="University of Arkansas at Monticello" xlink:href="http://grbio.org/institution/university-arkansas-monticello" xlink:type="simple">UAM</named-content>:Ento:492024</ext-link>, <ext-link xmlns:xlink="http://www.w3.org/1999/xlink" xlink:href="http://arctos.database.museum/guid/UAM:Ento:492026" ext-link-type="uri" xlink:type="simple"><named-content content-type="dwc:institutional_code" xlink:title="University of Arkansas at Monticello" xlink:href="http://grbio.org/institution/university-arkansas-monticello" xlink:type="simple">UAM</named-content>:Ento:492026</ext-link>. • 5 ♂♂, 6 ♀♀; Same collection data as previous; 12 Sept. 2024; <ext-link xmlns:xlink="http://www.w3.org/1999/xlink" xlink:href="http://arctos.database.museum/guid/UAM:Ento:504855" ext-link-type="uri" xlink:type="simple"><named-content content-type="dwc:institutional_code" xlink:title="University of Arkansas at Monticello" xlink:href="http://grbio.org/institution/university-arkansas-monticello" xlink:type="simple">UAM</named-content>:Ento:504855</ext-link>, <ext-link xmlns:xlink="http://www.w3.org/1999/xlink" xlink:href="http://arctos.database.museum/guid/UAM:Ento:504856" ext-link-type="uri" xlink:type="simple"><named-content content-type="dwc:institutional_code" xlink:title="University of Arkansas at Monticello" xlink:href="http://grbio.org/institution/university-arkansas-monticello" xlink:type="simple">UAM</named-content>:Ento:504856</ext-link>, <ext-link xmlns:xlink="http://www.w3.org/1999/xlink" xlink:href="http://arctos.database.museum/guid/UAM:Ento:504857" ext-link-type="uri" xlink:type="simple"><named-content content-type="dwc:institutional_code" xlink:title="University of Arkansas at Monticello" xlink:href="http://grbio.org/institution/university-arkansas-monticello" xlink:type="simple">UAM</named-content>:Ento:504857</ext-link>, <ext-link xmlns:xlink="http://www.w3.org/1999/xlink" xlink:href="http://arctos.database.museum/guid/UAM:Ento:504860" ext-link-type="uri" xlink:type="simple"><named-content content-type="dwc:institutional_code" xlink:title="University of Arkansas at Monticello" xlink:href="http://grbio.org/institution/university-arkansas-monticello" xlink:type="simple">UAM</named-content>:Ento:504860</ext-link>, <ext-link xmlns:xlink="http://www.w3.org/1999/xlink" xlink:href="http://arctos.database.museum/guid/UAM:Ento:504862" ext-link-type="uri" xlink:type="simple"><named-content content-type="dwc:institutional_code" xlink:title="University of Arkansas at Monticello" xlink:href="http://grbio.org/institution/university-arkansas-monticello" xlink:type="simple">UAM</named-content>:Ento:504862</ext-link>, <ext-link xmlns:xlink="http://www.w3.org/1999/xlink" xlink:href="http://arctos.database.museum/guid/UAM:Ento:504863" ext-link-type="uri" xlink:type="simple"><named-content content-type="dwc:institutional_code" xlink:title="University of Arkansas at Monticello" xlink:href="http://grbio.org/institution/university-arkansas-monticello" xlink:type="simple">UAM</named-content>:Ento:504863</ext-link>, <ext-link xmlns:xlink="http://www.w3.org/1999/xlink" xlink:href="http://arctos.database.museum/guid/UAM:Ento:504864" ext-link-type="uri" xlink:type="simple"><named-content content-type="dwc:institutional_code" xlink:title="University of Arkansas at Monticello" xlink:href="http://grbio.org/institution/university-arkansas-monticello" xlink:type="simple">UAM</named-content>:Ento:504864</ext-link>, <ext-link xmlns:xlink="http://www.w3.org/1999/xlink" xlink:href="http://arctos.database.museum/guid/UAM:Ento:504865" ext-link-type="uri" xlink:type="simple"><named-content content-type="dwc:institutional_code" xlink:title="University of Arkansas at Monticello" xlink:href="http://grbio.org/institution/university-arkansas-monticello" xlink:type="simple">UAM</named-content>:Ento:504865</ext-link>, <ext-link xmlns:xlink="http://www.w3.org/1999/xlink" xlink:href="http://arctos.database.museum/guid/UAM:Ento:504866" ext-link-type="uri" xlink:type="simple"><named-content content-type="dwc:institutional_code" xlink:title="University of Arkansas at Monticello" xlink:href="http://grbio.org/institution/university-arkansas-monticello" xlink:type="simple">UAM</named-content>:Ento:504866</ext-link>, <ext-link xmlns:xlink="http://www.w3.org/1999/xlink" xlink:href="http://arctos.database.museum/guid/UAM:Ento:504867" ext-link-type="uri" xlink:type="simple"><named-content content-type="dwc:institutional_code" xlink:title="University of Arkansas at Monticello" xlink:href="http://grbio.org/institution/university-arkansas-monticello" xlink:type="simple">UAM</named-content>:Ento:504867</ext-link>, <ext-link xmlns:xlink="http://www.w3.org/1999/xlink" xlink:href="http://arctos.database.museum/guid/UAM:Ento:506621" ext-link-type="uri" xlink:type="simple"><named-content content-type="dwc:institutional_code" xlink:title="University of Arkansas at Monticello" xlink:href="http://grbio.org/institution/university-arkansas-monticello" xlink:type="simple">UAM</named-content>:Ento:506621</ext-link>. • 3 ♂♂, 3 ♀♀; Same collection data as previous; 27 Apr. 2025; <ext-link xmlns:xlink="http://www.w3.org/1999/xlink" xlink:href="http://arctos.database.museum/guid/UAM:Ento:508001" ext-link-type="uri" xlink:type="simple"><named-content content-type="dwc:institutional_code" xlink:title="University of Arkansas at Monticello" xlink:href="http://grbio.org/institution/university-arkansas-monticello" xlink:type="simple">UAM</named-content>:Ento:508001</ext-link>, <ext-link xmlns:xlink="http://www.w3.org/1999/xlink" xlink:href="http://arctos.database.museum/guid/UAM:Ento:508002" ext-link-type="uri" xlink:type="simple"><named-content content-type="dwc:institutional_code" xlink:title="University of Arkansas at Monticello" xlink:href="http://grbio.org/institution/university-arkansas-monticello" xlink:type="simple">UAM</named-content>:Ento:508002</ext-link>, <ext-link xmlns:xlink="http://www.w3.org/1999/xlink" xlink:href="http://arctos.database.museum/guid/UAM:Ento:508003" ext-link-type="uri" xlink:type="simple"><named-content content-type="dwc:institutional_code" xlink:title="University of Arkansas at Monticello" xlink:href="http://grbio.org/institution/university-arkansas-monticello" xlink:type="simple">UAM</named-content>:Ento:508003</ext-link>, <ext-link xmlns:xlink="http://www.w3.org/1999/xlink" xlink:href="http://arctos.database.museum/guid/UAM:Ento:508004" ext-link-type="uri" xlink:type="simple"><named-content content-type="dwc:institutional_code" xlink:title="University of Arkansas at Monticello" xlink:href="http://grbio.org/institution/university-arkansas-monticello" xlink:type="simple">UAM</named-content>:Ento:508004</ext-link>, <ext-link xmlns:xlink="http://www.w3.org/1999/xlink" xlink:href="http://arctos.database.museum/guid/UAM:Ento:508005" ext-link-type="uri" xlink:type="simple"><named-content content-type="dwc:institutional_code" xlink:title="University of Arkansas at Monticello" xlink:href="http://grbio.org/institution/university-arkansas-monticello" xlink:type="simple">UAM</named-content>:Ento:508005</ext-link>, <ext-link xmlns:xlink="http://www.w3.org/1999/xlink" xlink:href="http://arctos.database.museum/guid/UAM:Ento:508006" ext-link-type="uri" xlink:type="simple"><named-content content-type="dwc:institutional_code" xlink:title="University of Arkansas at Monticello" xlink:href="http://grbio.org/institution/university-arkansas-monticello" xlink:type="simple">UAM</named-content>:Ento:508006</ext-link>.</p></tp:treatment-sec><tp:treatment-sec sec-type="Other material"><title>Other material.</title><p>(13 ♂♂, 1 ♀) United States – <bold>Alaska</bold> • 1 ♂; Quartz Lake State Recreation Area; 12 Sept. 2020; DSS and TLK leg.; <ext-link xmlns:xlink="http://www.w3.org/1999/xlink" xlink:href="http://arctos.database.museum/guid/UAM:Ento:442471" ext-link-type="uri" xlink:type="simple"><named-content content-type="dwc:institutional_code" xlink:title="University of Arkansas at Monticello" xlink:href="http://grbio.org/institution/university-arkansas-monticello" xlink:type="simple">UAM</named-content>:Ento:442471</ext-link>. • 4 ♂♂; Same collection data as previous; 9 Sept. 2023; <ext-link xmlns:xlink="http://www.w3.org/1999/xlink" xlink:href="http://arctos.database.museum/guid/UAM:Ento:495423" ext-link-type="uri" xlink:type="simple"><named-content content-type="dwc:institutional_code" xlink:title="University of Arkansas at Monticello" xlink:href="http://grbio.org/institution/university-arkansas-monticello" xlink:type="simple">UAM</named-content>:Ento:495423</ext-link>, <ext-link xmlns:xlink="http://www.w3.org/1999/xlink" xlink:href="http://arctos.database.museum/guid/UAM:Ento:495424" ext-link-type="uri" xlink:type="simple"><named-content content-type="dwc:institutional_code" xlink:title="University of Arkansas at Monticello" xlink:href="http://grbio.org/institution/university-arkansas-monticello" xlink:type="simple">UAM</named-content>:Ento:495424</ext-link>, <ext-link xmlns:xlink="http://www.w3.org/1999/xlink" xlink:href="http://arctos.database.museum/guid/UAM:Ento:492025" ext-link-type="uri" xlink:type="simple"><named-content content-type="dwc:institutional_code" xlink:title="University of Arkansas at Monticello" xlink:href="http://grbio.org/institution/university-arkansas-monticello" xlink:type="simple">UAM</named-content>:Ento:492025</ext-link>, <ext-link xmlns:xlink="http://www.w3.org/1999/xlink" xlink:href="http://arctos.database.museum/guid/UAM:Ento:492027" ext-link-type="uri" xlink:type="simple"><named-content content-type="dwc:institutional_code" xlink:title="University of Arkansas at Monticello" xlink:href="http://grbio.org/institution/university-arkansas-monticello" xlink:type="simple">UAM</named-content>:Ento:492027</ext-link>. • 6 ♂♂; Same collection data as previous; 25 Sept. 2023; <ext-link xmlns:xlink="http://www.w3.org/1999/xlink" xlink:href="http://arctos.database.museum/guid/UAM:Ento:492080" ext-link-type="uri" xlink:type="simple"><named-content content-type="dwc:institutional_code" xlink:title="University of Arkansas at Monticello" xlink:href="http://grbio.org/institution/university-arkansas-monticello" xlink:type="simple">UAM</named-content>:Ento:492080</ext-link>, <ext-link xmlns:xlink="http://www.w3.org/1999/xlink" xlink:href="http://arctos.database.museum/guid/UAM:Ento:492134" ext-link-type="uri" xlink:type="simple"><named-content content-type="dwc:institutional_code" xlink:title="University of Arkansas at Monticello" xlink:href="http://grbio.org/institution/university-arkansas-monticello" xlink:type="simple">UAM</named-content>:Ento:492134</ext-link>, <ext-link xmlns:xlink="http://www.w3.org/1999/xlink" xlink:href="http://arctos.database.museum/guid/UAM:Ento:492135" ext-link-type="uri" xlink:type="simple"><named-content content-type="dwc:institutional_code" xlink:title="University of Arkansas at Monticello" xlink:href="http://grbio.org/institution/university-arkansas-monticello" xlink:type="simple">UAM</named-content>:Ento:492135</ext-link>, <ext-link xmlns:xlink="http://www.w3.org/1999/xlink" xlink:href="http://arctos.database.museum/guid/UAM:Ento:492136" ext-link-type="uri" xlink:type="simple"><named-content content-type="dwc:institutional_code" xlink:title="University of Arkansas at Monticello" xlink:href="http://grbio.org/institution/university-arkansas-monticello" xlink:type="simple">UAM</named-content>:Ento:492136</ext-link>, <ext-link xmlns:xlink="http://www.w3.org/1999/xlink" xlink:href="http://arctos.database.museum/guid/UAM:Ento:492137" ext-link-type="uri" xlink:type="simple"><named-content content-type="dwc:institutional_code" xlink:title="University of Arkansas at Monticello" xlink:href="http://grbio.org/institution/university-arkansas-monticello" xlink:type="simple">UAM</named-content>:Ento:492137</ext-link>, <ext-link xmlns:xlink="http://www.w3.org/1999/xlink" xlink:href="http://arctos.database.museum/guid/UAM:Ento:492138" ext-link-type="uri" xlink:type="simple"><named-content content-type="dwc:institutional_code" xlink:title="University of Arkansas at Monticello" xlink:href="http://grbio.org/institution/university-arkansas-monticello" xlink:type="simple">UAM</named-content>:Ento:492138</ext-link>. • 2 ♂♂, 1 ♀,: Same collection data as previous; 12 Sept. 2024; <ext-link xmlns:xlink="http://www.w3.org/1999/xlink" xlink:href="http://arctos.database.museum/guid/UAM:Ento:504858" ext-link-type="uri" xlink:type="simple"><named-content content-type="dwc:institutional_code" xlink:title="University of Arkansas at Monticello" xlink:href="http://grbio.org/institution/university-arkansas-monticello" xlink:type="simple">UAM</named-content>:Ento:504858</ext-link>, <ext-link xmlns:xlink="http://www.w3.org/1999/xlink" xlink:href="http://arctos.database.museum/guid/UAM:Ento:504859" ext-link-type="uri" xlink:type="simple"><named-content content-type="dwc:institutional_code" xlink:title="University of Arkansas at Monticello" xlink:href="http://grbio.org/institution/university-arkansas-monticello" xlink:type="simple">UAM</named-content>:Ento:504859</ext-link>, <ext-link xmlns:xlink="http://www.w3.org/1999/xlink" xlink:href="http://arctos.database.museum/guid/UAM:Ento:504861" ext-link-type="uri" xlink:type="simple"><named-content content-type="dwc:institutional_code" xlink:title="University of Arkansas at Monticello" xlink:href="http://grbio.org/institution/university-arkansas-monticello" xlink:type="simple">UAM</named-content>:Ento:504861</ext-link>.</p></tp:treatment-sec><tp:treatment-sec sec-type="Diagnosis"><title>Diagnosis.</title><p><italic><tp:taxon-name><tp:taxon-name-part taxon-name-part-type="genus" reg="Boreus">Boreus</tp:taxon-name-part> <tp:taxon-name-part taxon-name-part-type="species" reg="tananaensis">tananaensis</tp:taxon-name-part></tp:taxon-name></italic> can be differentiated from non-Alaskan members of the <italic>brumalis</italic> subgroup of the <italic>nivoriundus</italic> species group sensu <xref ref-type="bibr" rid="B63">Penny 1977</xref> (<italic><tp:taxon-name><tp:taxon-name-part taxon-name-part-type="genus" reg="Boreus">Boreus</tp:taxon-name-part> <tp:taxon-name-part taxon-name-part-type="species" reg="brumalis">brumalis</tp:taxon-name-part></tp:taxon-name></italic> Fitch, 1847, <italic><tp:taxon-name><tp:taxon-name-part taxon-name-part-type="genus" reg="Boreus">Boreus</tp:taxon-name-part> <tp:taxon-name-part taxon-name-part-type="species" reg="bomari">bomari</tp:taxon-name-part></tp:taxon-name></italic> Byers &amp; Shaw, 1999, <italic><tp:taxon-name><tp:taxon-name-part taxon-name-part-type="genus" reg="Boreus">Boreus</tp:taxon-name-part> <tp:taxon-name-part taxon-name-part-type="species" reg="pilosus">pilosus</tp:taxon-name-part></tp:taxon-name></italic> Carpenter, 1935, <italic><tp:taxon-name><tp:taxon-name-part taxon-name-part-type="genus" reg="Boreus">B.</tp:taxon-name-part> <tp:taxon-name-part taxon-name-part-type="species" reg="insulanus">insulanus</tp:taxon-name-part></tp:taxon-name></italic>, and <italic><tp:taxon-name><tp:taxon-name-part taxon-name-part-type="genus" reg="Boreus">B.</tp:taxon-name-part> <tp:taxon-name-part taxon-name-part-type="species" reg="nix">nix</tp:taxon-name-part></tp:taxon-name></italic>) by the greatly reduced or absent median ocellus, and from most members of the species group by the presence and relative length of cruciate bristles on the female mesonotum, which are similar in length to pronotal bristles and distinctly longer than the surrounding hairs. Both sexes of <italic><tp:taxon-name><tp:taxon-name-part taxon-name-part-type="genus" reg="Boreus">Boreus</tp:taxon-name-part> <tp:taxon-name-part taxon-name-part-type="species" reg="tananaensis">tananaensis</tp:taxon-name-part></tp:taxon-name></italic> differ from those of its apparent sister species (see below) <italic><tp:taxon-name><tp:taxon-name-part taxon-name-part-type="genus" reg="Boreus">B.</tp:taxon-name-part> <tp:taxon-name-part taxon-name-part-type="species" reg="gracilis">gracilis</tp:taxon-name-part></tp:taxon-name></italic> by the length of the thoracic and abdominal hairs, which are shorter than half the length of the thoracic bristles in <italic><tp:taxon-name><tp:taxon-name-part taxon-name-part-type="genus" reg="Boreus">B.</tp:taxon-name-part> <tp:taxon-name-part taxon-name-part-type="species" reg="tananaensis">tananaensis</tp:taxon-name-part></tp:taxon-name></italic> and exceed half the length of the thoracic bristles in <italic><tp:taxon-name><tp:taxon-name-part taxon-name-part-type="genus" reg="Boreus">B.</tp:taxon-name-part> <tp:taxon-name-part taxon-name-part-type="species" reg="gracilis">gracilis</tp:taxon-name-part></tp:taxon-name></italic>. <italic><tp:taxon-name><tp:taxon-name-part taxon-name-part-type="genus" reg="Boreus">Boreus</tp:taxon-name-part> <tp:taxon-name-part taxon-name-part-type="species" reg="tananaensis">tananaensis</tp:taxon-name-part></tp:taxon-name></italic> can also be differentiated from <italic><tp:taxon-name><tp:taxon-name-part taxon-name-part-type="genus" reg="Boreus">B.</tp:taxon-name-part> <tp:taxon-name-part taxon-name-part-type="species" reg="gracilis">gracilis</tp:taxon-name-part></tp:taxon-name></italic> by coloration; <italic><tp:taxon-name><tp:taxon-name-part taxon-name-part-type="genus" reg="Boreus">B.</tp:taxon-name-part> <tp:taxon-name-part taxon-name-part-type="species" reg="tananaensis">tananaensis</tp:taxon-name-part></tp:taxon-name></italic> is brown with a green-blue iridescence, while <italic><tp:taxon-name><tp:taxon-name-part taxon-name-part-type="genus" reg="Boreus">B.</tp:taxon-name-part> <tp:taxon-name-part taxon-name-part-type="species" reg="gracilis">gracilis</tp:taxon-name-part></tp:taxon-name></italic> is brown with a gold iridescence. This difference in coloration is less obvious in pinned specimens. Male <italic><tp:taxon-name><tp:taxon-name-part taxon-name-part-type="genus" reg="Boreus">B.</tp:taxon-name-part> <tp:taxon-name-part taxon-name-part-type="species" reg="tananaensis">tananaensis</tp:taxon-name-part></tp:taxon-name></italic> also differ from <italic><tp:taxon-name><tp:taxon-name-part taxon-name-part-type="genus" reg="Boreus">B.</tp:taxon-name-part> <tp:taxon-name-part taxon-name-part-type="species" reg="gracilis">gracilis</tp:taxon-name-part></tp:taxon-name></italic> in the shape of the cleft of the tergal hood, which is short and triangular as opposed to long and narrow in <italic><tp:taxon-name><tp:taxon-name-part taxon-name-part-type="genus" reg="Boreus">B.</tp:taxon-name-part> <tp:taxon-name-part taxon-name-part-type="species" reg="gracilis">gracilis</tp:taxon-name-part></tp:taxon-name></italic>, and the posterior margin of the denticular area, which curves in towards the cleft in <italic><tp:taxon-name><tp:taxon-name-part taxon-name-part-type="genus" reg="Boreus">B.</tp:taxon-name-part> <tp:taxon-name-part taxon-name-part-type="species" reg="tananaensis">tananaensis</tp:taxon-name-part></tp:taxon-name></italic> and is straight in <italic><tp:taxon-name><tp:taxon-name-part taxon-name-part-type="genus" reg="Boreus">B.</tp:taxon-name-part> <tp:taxon-name-part taxon-name-part-type="species" reg="gracilis">gracilis</tp:taxon-name-part></tp:taxon-name></italic>.</p></tp:treatment-sec><tp:treatment-sec sec-type="Description"><title>Description.</title><p><bold><italic>Head</italic></bold>. Head dark with green-blue iridescent sheen from top of head to part way down rostrum. Maxillolabial complex non-iridescent, brown fading to yellow distally. Head length measured from top of head to distal tip of labrum 1.06–1.53 mm (female mean = 1.33, male mean = 1.25). Eyes reddish-purple. Diameter of eye measured parallel to direction of head 0.34–0.52 mm (female mean = 0.43, male mean = 0.43). Lateral ocelli about diameter of ocellus away from compound eye margin. Median ocellus reduced, significantly smaller than lateral ocelli, or absent. Epistomal suture not reaching the margin of the maxillolabial complex. Antennae with 20–23 antennomeres (female mode = 20, male mode = 21). Antennae dark brown, darker distally. Fine white hairs covering entire head, most dense and long on frontal region. Maxillolabial complex to rostrum length ratio 0.76–0.90 (female mean = 0.81, male mean = 0.84).</p><p><bold><italic>Thorax</italic></bold>. Pronotum same color as top of head and abdominal terga, with two transverse furrows. Anterior edge of pronotum with 2–4 (mode = 2) bristles on each side. Posterior edges of pronotum with 2–3 (mode = 2) bristles on each side. Mesonotum similar in color to pronotum. Mesoscutellum with two cruciate bristles similar in length to pronotum bristles in females, no bristles in males. Metanotum similar in color to mesonotum, without bristles.</p><p><bold><italic>Legs</italic></bold>. Leg segments brown, darker adjacent to joints, giving a striped appearance. Coxae covered in long, fine, white hairs; densest on anterior face. All other leg segments covered in short, fine, white hairs. Femur with apical-femoral spine present, long, pointed, and black, without additional spines. Tibia with two long, translucent-brown apical spurs. Tibia and tarsi with two rows of yellow spines on ventral surface, no spines on dorsal surface.</p><p><bold><italic>Female wings</italic></bold>. Forewings yellow-brown, translucent, covered in short, sparse, fine, dark hairs, reduced to small ovals 0.25–0.40 mm (mean = 0.33) in length, covering entire hindwing.</p><p><bold><italic>Male wings</italic></bold>. Forewings yellow-brown, similar in color to legs, darker distally. Forewings covered in medium-length, dense, fine, dark hairs. Forewing length 1.08–1.56 mm (mean = 1.31). Outer margin of forewing tapers evenly when viewed dorsally. Margins of forewings bear 12–21 (mode = 13) inner spines and 11–22 (mode = 16) outer spines. Terminal spine of forewing significantly longer than penultimate inner spine. Hindwings approximately same length as forewings, ending in flattened, curled tips. Hindwings with 7–11 (mode = 11) peg-like spines which decrease in size distally. Distal half of hindwings with pad of dense, short white hairs, ending before curved tip.</p><p><bold><italic>Female abdomen</italic></bold>. Terga and sterna brown with blue-green iridescent sheen, covered in long, fine, dense, near-translucent hairs. Intersegmental membrane varies in color from red to pale yellow. Tergum 8 with fine wrinkles and short, fine, sparse, near-translucent hairs. Female terminalia (segments 9–11) brown, similar in color to legs. Ovipositor (segments 9–11) 1.00–1.33 mm (mean = 1.17) in length. Ovipositor to rostrum length ratio 1.22–1.54 (mean = 1.35). Tergum 9 0.04–0.18 mm (mean = 0.10) in length, with short, fine, sparse, near-translucent hairs. Tergum 10 0.55–0.93 mm (mean = 0.81) in length, with few hairs along dorsal surface. Segment 11 and cerci fused, 0.26–0.38 mm (mean = 0.31) in length, with short, fine, sparse translucent hairs on dorsal and ventral surfaces. Ventral ovipositor valves (valvulae) 0.90–1.17 mm (mean = 1.03) in length, with medium-length, fine, sparse, translucent hairs on ventral surface transitioning to short, peg-like spines with hairs emerging from them on the distal third of the ventral surface.</p><p><bold><italic>Male abdomen</italic></bold>. Terga and sterna 1–8 colored as in female. Tergum 8 and sternum 8 not fused. Tergum 9 and sternum 9 not fused. Tergum 9 with a small hood extending laterally to median of the denticular areas, with short median septum and deep cleft. Cleft triangular, narrowing underneath hood. Tergal pockets not fully separated, covered in fine, short white hairs. Denticular area does not extend into tergal pockets. Sternum 9 (hypandrium) is broadly triangular with notched distal edge, reaching to distal edge of basistyles, covered in long, fine, dense, white hairs. Dististyles brown to yellow, covered in long, fine, dense, white hairs. Basal lobe of dististyle square, separated from base of dististyle by triangular cleft. Outside of dististyle with denticles extending from base of dististylar claw to basal lobe. Tergum 10 and sternum 10 reduced, small oval sclerites, covered in short, fine hairs.</p><p><bold><italic>Body length</italic></bold>. Females: preserved in ethanol 3.05–4.44 mm (mean = 3.83), pinned 3.39 mm. Males: preserved in ethanol 2.19–3.22 mm (mean = 2.68), pinned 1.71 mm.</p><p><bold><italic>Variation</italic></bold>. The shape of distal margin of the hypandrium varies significantly in male <italic><tp:taxon-name><tp:taxon-name-part taxon-name-part-type="genus" reg="Boreus">B.</tp:taxon-name-part> <tp:taxon-name-part taxon-name-part-type="species" reg="tananaensis">tananaensis</tp:taxon-name-part></tp:taxon-name></italic>. In all specimens, the hypandrium is emarginate, but the width and the depth of the notch vary significantly. As has been documented in other <italic><tp:taxon-name><tp:taxon-name-part taxon-name-part-type="genus" reg="Boreus">Boreus</tp:taxon-name-part></tp:taxon-name></italic> species, <italic><tp:taxon-name><tp:taxon-name-part taxon-name-part-type="genus" reg="Boreus">B.</tp:taxon-name-part> <tp:taxon-name-part taxon-name-part-type="species" reg="tananaensis">tananaensis</tp:taxon-name-part></tp:taxon-name></italic> shows temporal variation in coloring related to development. The coloration differences between <italic><tp:taxon-name><tp:taxon-name-part taxon-name-part-type="genus" reg="Boreus">B.</tp:taxon-name-part> <tp:taxon-name-part taxon-name-part-type="species" reg="tananaensis">tananaensis</tp:taxon-name-part></tp:taxon-name></italic> and <italic><tp:taxon-name><tp:taxon-name-part taxon-name-part-type="genus" reg="Boreus">B.</tp:taxon-name-part> <tp:taxon-name-part taxon-name-part-type="species" reg="gracilis">gracilis</tp:taxon-name-part></tp:taxon-name></italic> noted above are consistent regardless of the darkness of specimens although the iridescence is most noticeable on darker areas. <italic><tp:taxon-name><tp:taxon-name-part taxon-name-part-type="genus" reg="Boreus">Boreus</tp:taxon-name-part> <tp:taxon-name-part taxon-name-part-type="species" reg="tananaensis">tananaensis</tp:taxon-name-part></tp:taxon-name></italic> specimens collected in the fall (September) have multiple forms. In the majority of specimens collected the thorax, legs, abdominal sterna, and terminalia are significantly paler than the abdominal terga and head (Fig. <xref ref-type="fig" rid="F8">8A</xref>). Some specimens exhibit an intermediate form, where the abdominal terga and sterna are the same dark color, but the legs, wings, and terminalia are still significantly paler (Fig. <xref ref-type="fig" rid="F8">8B</xref>), and some individuals have the same coloration as the spring-collected specimens (Fig. <xref ref-type="fig" rid="F8">8C</xref>). Specimens collected in the spring (April and May) are dark and have abdominal sterna and terga that are the same color, while their legs, wings, and terminalia are slightly paler than the abdomen (Fig. <xref ref-type="fig" rid="F8">8D</xref>).</p><p><bold><italic>DNA</italic></bold>. We obtained eight COI sequences for <italic><tp:taxon-name><tp:taxon-name-part taxon-name-part-type="genus" reg="Boreus">B.</tp:taxon-name-part> <tp:taxon-name-part taxon-name-part-type="species" reg="tananaensis">tananaensis</tp:taxon-name-part></tp:taxon-name></italic>: two from specimens collected in Fairbanks, and six from specimens collected at Quartz Lake. There were 17 variable sites within the sequences. <abbrev xmlns:xlink="http://www.w3.org/1999/xlink" xlink:title="barcode index number system" xlink:type="simple">BIN</abbrev>: <ext-link xmlns:xlink="http://www.w3.org/1999/xlink" xlink:href="https://portal.boldsystems.org/bin/BOLD:ADR7546" ext-link-type="uri" xlink:type="simple">BOLD:ADR7546</ext-link>. Holotype sequence: UAMIC4046-21.</p></tp:treatment-sec><tp:treatment-sec sec-type="Etymology"><title>Etymology.</title><p>The specific epithet refers to the Tanana Valley in Interior Alaska, where all specimens representing this species were collected. The name Tanana comes from the Athabaskan Tena Dona’, meaning upriver trail (<xref ref-type="bibr" rid="B34">Kari 1985</xref>).</p></tp:treatment-sec><tp:treatment-sec sec-type="Distribution"><title>Distribution.</title><p><italic><tp:taxon-name><tp:taxon-name-part taxon-name-part-type="genus" reg="Boreus">Boreus</tp:taxon-name-part> <tp:taxon-name-part taxon-name-part-type="species" reg="tananaensis">tananaensis</tp:taxon-name-part></tp:taxon-name></italic> has been collected from three localities in the Tanana Valley of Interior Alaska (Fig. <xref ref-type="fig" rid="F7">7B</xref>). The two localities in the greater Fairbanks area have yielded only singleton specimens, while the Quartz Lake locality consistently yielded a large number of <italic><tp:taxon-name><tp:taxon-name-part taxon-name-part-type="genus" reg="Boreus">B.</tp:taxon-name-part> <tp:taxon-name-part taxon-name-part-type="species" reg="tananaensis">tananaensis</tp:taxon-name-part></tp:taxon-name></italic> specimens. It seems likely that <italic><tp:taxon-name><tp:taxon-name-part taxon-name-part-type="genus" reg="Boreus">B.</tp:taxon-name-part> <tp:taxon-name-part taxon-name-part-type="species" reg="tananaensis">tananaensis</tp:taxon-name-part></tp:taxon-name></italic> is more widespread in Interior Alaska, but other localities have not yet been identified.</p></tp:treatment-sec><tp:treatment-sec sec-type="Ecology"><title>Ecology.</title><p>All specimens were collected from mossy embankments in boreal forest consisting predominantly of mixed spruce (<italic><tp:taxon-name><tp:taxon-name-part taxon-name-part-type="genus" reg="Picea">Picea</tp:taxon-name-part> <tp:taxon-name-part taxon-name-part-type="species" reg="mariana">mariana</tp:taxon-name-part></tp:taxon-name></italic> and <italic><tp:taxon-name><tp:taxon-name-part taxon-name-part-type="genus" reg="Picea">Picea</tp:taxon-name-part> <tp:taxon-name-part taxon-name-part-type="species" reg="glauca">glauca</tp:taxon-name-part></tp:taxon-name></italic>), birch (<italic><tp:taxon-name><tp:taxon-name-part taxon-name-part-type="genus" reg="Betula">Betula</tp:taxon-name-part></tp:taxon-name></italic> sp.), and willows (<italic><tp:taxon-name><tp:taxon-name-part taxon-name-part-type="genus" reg="Salix">Salix</tp:taxon-name-part></tp:taxon-name></italic> spp.). The population at Quartz Lake was collected on a mossy embankment that consists primarily of a mixture of <italic><tp:taxon-name><tp:taxon-name-part taxon-name-part-type="genus" reg="Polytrichum">Polytrichum</tp:taxon-name-part> <tp:taxon-name-part taxon-name-part-type="species" reg="strictum">strictum</tp:taxon-name-part></tp:taxon-name></italic> and multiple feather moss species. Specimens were collected in spring (April and May) and fall (September) on sunny, cloudy, and rainy days when the temperature ranged from 4–17 °C (mean = 10 °C). In the spring, specimens were collected while there was still partial snow cover, but <italic><tp:taxon-name><tp:taxon-name-part taxon-name-part-type="genus" reg="Boreus">B.</tp:taxon-name-part> <tp:taxon-name-part taxon-name-part-type="species" reg="tananaensis">tananaensis</tp:taxon-name-part></tp:taxon-name></italic> was never observed active on the snow, and only ever collected from moss. Even on days when the ambient temperature was relatively high (~10 °C) specimens that were placed on nearby snowbanks became unresponsive. This suggests that <italic><tp:taxon-name><tp:taxon-name-part taxon-name-part-type="genus" reg="Boreus">B.</tp:taxon-name-part> <tp:taxon-name-part taxon-name-part-type="species" reg="tananaensis">tananaensis</tp:taxon-name-part></tp:taxon-name></italic> may not be active on the snow, as is seen in other <italic><tp:taxon-name><tp:taxon-name-part taxon-name-part-type="genus" reg="Boreus">Boreus</tp:taxon-name-part></tp:taxon-name></italic> species. This could be explained by the significantly colder temperatures observed in Interior Alaska, which regularly drops below -40 °C during the winter.</p><p><italic><tp:taxon-name><tp:taxon-name-part taxon-name-part-type="genus" reg="Boreus">Boreus</tp:taxon-name-part> <tp:taxon-name-part taxon-name-part-type="species" reg="tananaensis">tananaensis</tp:taxon-name-part></tp:taxon-name></italic> was observed mating on three occasions, 15 September 2018 (by Takeyuki Nakamura), 16 September 2022 (by TLK), and 27 April 2025 (by TLK). On 16 September 2022 the specimens were collected mid-coitus and continued to mate for an additional hour while being observed. On 27 April 2025 two male and three female specimens were collected individually and placed in a vial with moss. One pair began copulating almost immediately and remained joined for at least three hours. Both instances of mating observed by TLK (Fig. <xref ref-type="fig" rid="F9">9</xref>) were consistent with the mating behavior previously described in <italic><tp:taxon-name><tp:taxon-name-part taxon-name-part-type="genus" reg="Boreus">Boreus</tp:taxon-name-part></tp:taxon-name></italic> (<xref ref-type="bibr" rid="B42">Lestage 1941</xref>).</p><p>The sex ratios of <italic><tp:taxon-name><tp:taxon-name-part taxon-name-part-type="genus" reg="Boreus">B.</tp:taxon-name-part> <tp:taxon-name-part taxon-name-part-type="species" reg="tananaensis">tananaensis</tp:taxon-name-part></tp:taxon-name></italic> appear to be approximately equal, with a total of 36 ♂♂ and 38 ♀♀ observed, and similar ratios in both the fall (31 ♂♂ and 33 ♀♀) and spring (5 ♂♂ and 6 ♀♀). At the beginning of sampling, all specimens found were collected. During later collecting trips, to reduce the potential impact on this population, females that appeared gravid were not collected. The number of specimens reported here are the numbers that were observed but not necessarily collected.</p></tp:treatment-sec><tp:treatment-sec><!--Section generated to contain objects referenced in tp:taxon-treatment.--><fig id="F1" position="float" orientation="portrait"><object-id xmlns:xlink="http://www.w3.org/1999/xlink" content-type="doi" xlink:type="simple">10.3897/zookeys.1267.170946.figure1</object-id><object-id xmlns:xlink="http://www.w3.org/1999/xlink" content-type="arpha" xlink:type="simple">6723B21A-57DF-5834-9F9B-EB74B95B63F7</object-id><label>Figure 1.</label><caption><p>Photos of living Alaskan <italic><tp:taxon-name><tp:taxon-name-part taxon-name-part-type="genus" reg="Boreus">Boreus</tp:taxon-name-part></tp:taxon-name></italic> spp. <bold>A</bold>. Female <italic><tp:taxon-name><tp:taxon-name-part taxon-name-part-type="genus" reg="Boreus">Boreus</tp:taxon-name-part> <tp:taxon-name-part taxon-name-part-type="species" reg="borealis">borealis</tp:taxon-name-part></tp:taxon-name></italic>; <bold>B</bold>. Male <italic><tp:taxon-name><tp:taxon-name-part taxon-name-part-type="genus" reg="Boreus">B.</tp:taxon-name-part> <tp:taxon-name-part taxon-name-part-type="species" reg="borealis">borealis</tp:taxon-name-part></tp:taxon-name></italic>; <bold>C</bold>. Female <italic><tp:taxon-name><tp:taxon-name-part taxon-name-part-type="genus" reg="Boreus">B.</tp:taxon-name-part> <tp:taxon-name-part taxon-name-part-type="species" reg="tananaensis">tananaensis</tp:taxon-name-part></tp:taxon-name></italic> sp. nov.; <bold>D</bold>. Male <italic><tp:taxon-name><tp:taxon-name-part taxon-name-part-type="genus" reg="Boreus">B.</tp:taxon-name-part> <tp:taxon-name-part taxon-name-part-type="species" reg="tananaensis">tananaensis</tp:taxon-name-part></tp:taxon-name></italic> sp. nov.; <bold>E</bold>. Female <italic><tp:taxon-name><tp:taxon-name-part taxon-name-part-type="genus" reg="Boreus">B.</tp:taxon-name-part> <tp:taxon-name-part taxon-name-part-type="species" reg="intermedius">intermedius</tp:taxon-name-part></tp:taxon-name></italic>; <bold>F</bold>. Female <italic><tp:taxon-name><tp:taxon-name-part taxon-name-part-type="genus" reg="Boreus">B.</tp:taxon-name-part> <tp:taxon-name-part taxon-name-part-type="species" reg="gracilis">gracilis</tp:taxon-name-part></tp:taxon-name></italic>. Photo credits: <bold>A</bold>: DSS, all others: TLK.</p></caption><graphic xmlns:xlink="http://www.w3.org/1999/xlink" xlink:href="zookeys-1267-119_article-170946__-g001.jpg" id="oo_1518837.jpg" position="float" orientation="portrait" xlink:type="simple"><uri content-type="original_file" xlink:type="simple">https://binary.pensoft.net/fig/1518837</uri></graphic></fig><fig id="F2" position="float" orientation="portrait"><object-id xmlns:xlink="http://www.w3.org/1999/xlink" content-type="doi" xlink:type="simple">10.3897/zookeys.1267.170946.figure2</object-id><object-id xmlns:xlink="http://www.w3.org/1999/xlink" content-type="arpha" xlink:type="simple">CA219C89-C78A-52C8-9909-76E4F359C59D</object-id><label>Figure 2.</label><caption><p>Alaskan <italic><tp:taxon-name><tp:taxon-name-part taxon-name-part-type="genus" reg="Boreus">Boreus</tp:taxon-name-part></tp:taxon-name></italic> species: <italic><tp:taxon-name><tp:taxon-name-part taxon-name-part-type="genus" reg="Boreus">Boreus</tp:taxon-name-part> <tp:taxon-name-part taxon-name-part-type="species" reg="borealis">borealis</tp:taxon-name-part></tp:taxon-name></italic>; <bold>A</bold>. Female (<ext-link xmlns:xlink="http://www.w3.org/1999/xlink" xlink:href="http://arctos.database.museum/guid/UAM:Ento:235218" ext-link-type="uri" xlink:type="simple"><named-content content-type="dwc:institutional_code" xlink:title="University of Arkansas at Monticello" xlink:href="http://grbio.org/institution/university-arkansas-monticello" xlink:type="simple">UAM</named-content>:Ento:235218</ext-link>); <bold>B</bold>. Male (<ext-link xmlns:xlink="http://www.w3.org/1999/xlink" xlink:href="http://arctos.database.museum/guid/UAM:Ento:235219" ext-link-type="uri" xlink:type="simple"><named-content content-type="dwc:institutional_code" xlink:title="University of Arkansas at Monticello" xlink:href="http://grbio.org/institution/university-arkansas-monticello" xlink:type="simple">UAM</named-content>:Ento:235219</ext-link>); <italic><tp:taxon-name><tp:taxon-name-part taxon-name-part-type="genus" reg="Boreus">Boreus</tp:taxon-name-part> <tp:taxon-name-part taxon-name-part-type="species" reg="intermedius">intermedius</tp:taxon-name-part></tp:taxon-name></italic>; <bold>C</bold>. Female (<ext-link xmlns:xlink="http://www.w3.org/1999/xlink" xlink:href="http://arctos.database.museum/guid/UAM:Ento:451067" ext-link-type="uri" xlink:type="simple"><named-content content-type="dwc:institutional_code" xlink:title="University of Arkansas at Monticello" xlink:href="http://grbio.org/institution/university-arkansas-monticello" xlink:type="simple">UAM</named-content>:Ento:451067</ext-link>); <bold>D</bold>. Male (<ext-link xmlns:xlink="http://www.w3.org/1999/xlink" xlink:href="http://arctos.database.museum/guid/UAM:Ento:477812" ext-link-type="uri" xlink:type="simple"><named-content content-type="dwc:institutional_code" xlink:title="University of Arkansas at Monticello" xlink:href="http://grbio.org/institution/university-arkansas-monticello" xlink:type="simple">UAM</named-content>:Ento:477812</ext-link>); <italic><tp:taxon-name><tp:taxon-name-part taxon-name-part-type="genus" reg="Boreus">Boreus</tp:taxon-name-part> <tp:taxon-name-part taxon-name-part-type="species" reg="tananaensis">tananaensis</tp:taxon-name-part></tp:taxon-name></italic> sp. nov.; <bold>E</bold>. Female (<ext-link xmlns:xlink="http://www.w3.org/1999/xlink" xlink:href="http://arctos.database.museum/guid/UAM:Ento:504865" ext-link-type="uri" xlink:type="simple"><named-content content-type="dwc:institutional_code" xlink:title="University of Arkansas at Monticello" xlink:href="http://grbio.org/institution/university-arkansas-monticello" xlink:type="simple">UAM</named-content>:Ento:504865</ext-link>); <bold>F</bold>. Male (<ext-link xmlns:xlink="http://www.w3.org/1999/xlink" xlink:href="http://arctos.database.museum/guid/UAM:Ento:504866" ext-link-type="uri" xlink:type="simple"><named-content content-type="dwc:institutional_code" xlink:title="University of Arkansas at Monticello" xlink:href="http://grbio.org/institution/university-arkansas-monticello" xlink:type="simple">UAM</named-content>:Ento:504866</ext-link>); <italic><tp:taxon-name><tp:taxon-name-part taxon-name-part-type="genus" reg="Boreus">Boreus</tp:taxon-name-part> <tp:taxon-name-part taxon-name-part-type="species" reg="gracilis">gracilis</tp:taxon-name-part></tp:taxon-name></italic>; <bold>G</bold>. Female (<ext-link xmlns:xlink="http://www.w3.org/1999/xlink" xlink:href="http://arctos.database.museum/guid/UAM:Ento:457836" ext-link-type="uri" xlink:type="simple"><named-content content-type="dwc:institutional_code" xlink:title="University of Arkansas at Monticello" xlink:href="http://grbio.org/institution/university-arkansas-monticello" xlink:type="simple">UAM</named-content>:Ento:457836</ext-link>); <bold>H</bold>. Male (<ext-link xmlns:xlink="http://www.w3.org/1999/xlink" xlink:href="http://arctos.database.museum/guid/UAM:Ento:477811" ext-link-type="uri" xlink:type="simple"><named-content content-type="dwc:institutional_code" xlink:title="University of Arkansas at Monticello" xlink:href="http://grbio.org/institution/university-arkansas-monticello" xlink:type="simple">UAM</named-content>:Ento:477811</ext-link>); <italic><tp:taxon-name><tp:taxon-name-part taxon-name-part-type="genus" reg="Boreus">Boreus</tp:taxon-name-part> <tp:taxon-name-part taxon-name-part-type="species" reg="timaryi">timaryi</tp:taxon-name-part></tp:taxon-name></italic> sp. nov.; <bold>I</bold>. Female (<ext-link xmlns:xlink="http://www.w3.org/1999/xlink" xlink:href="http://arctos.database.museum/guid/UAM:Ento:406584" ext-link-type="uri" xlink:type="simple"><named-content content-type="dwc:institutional_code" xlink:title="University of Arkansas at Monticello" xlink:href="http://grbio.org/institution/university-arkansas-monticello" xlink:type="simple">UAM</named-content>:Ento:406584</ext-link>); <bold>J</bold>. Male (<ext-link xmlns:xlink="http://www.w3.org/1999/xlink" xlink:href="http://arctos.database.museum/guid/UAM:Ento:507961" ext-link-type="uri" xlink:type="simple"><named-content content-type="dwc:institutional_code" xlink:title="University of Arkansas at Monticello" xlink:href="http://grbio.org/institution/university-arkansas-monticello" xlink:type="simple">UAM</named-content>:Ento:507961</ext-link>). Photo credits: TLK.</p></caption><graphic xmlns:xlink="http://www.w3.org/1999/xlink" xlink:href="zookeys-1267-119_article-170946__-g002.jpg" id="oo_1518838.jpg" position="float" orientation="portrait" xlink:type="simple"><uri content-type="original_file" xlink:type="simple">https://binary.pensoft.net/fig/1518838</uri></graphic></fig><fig id="F7" position="float" orientation="portrait"><object-id xmlns:xlink="http://www.w3.org/1999/xlink" content-type="doi" xlink:type="simple">10.3897/zookeys.1267.170946.figure7</object-id><object-id xmlns:xlink="http://www.w3.org/1999/xlink" content-type="arpha" xlink:type="simple">EE7FD570-0124-5FB5-9DC3-C4EEA2EE28F0</object-id><label>Figure 7.</label><caption><p><bold>A</bold>. <italic><tp:taxon-name><tp:taxon-name-part taxon-name-part-type="genus" reg="Boreus">Boreus</tp:taxon-name-part> <tp:taxon-name-part taxon-name-part-type="species" reg="tananaensis">tananaensis</tp:taxon-name-part></tp:taxon-name></italic> sp. nov. female (top) and male (bottom) viewed laterally. <bold>B</bold>. Collection localities for <italic><tp:taxon-name><tp:taxon-name-part taxon-name-part-type="genus" reg="Boreus">B.</tp:taxon-name-part> <tp:taxon-name-part taxon-name-part-type="species" reg="tananaensis">tananaensis</tp:taxon-name-part></tp:taxon-name></italic>. <bold>C</bold>. Habitat of <italic><tp:taxon-name><tp:taxon-name-part taxon-name-part-type="genus" reg="Boreus">B.</tp:taxon-name-part> <tp:taxon-name-part taxon-name-part-type="species" reg="tananaensis">tananaensis</tp:taxon-name-part></tp:taxon-name></italic>. Photo credit: Takeyuki Nakamura.</p></caption><graphic xmlns:xlink="http://www.w3.org/1999/xlink" xlink:href="zookeys-1267-119_article-170946__-g007.jpg" id="oo_1518843.jpg" position="float" orientation="portrait" xlink:type="simple"><uri content-type="original_file" xlink:type="simple">https://binary.pensoft.net/fig/1518843</uri></graphic></fig><fig id="F8" position="float" orientation="portrait"><object-id xmlns:xlink="http://www.w3.org/1999/xlink" content-type="doi" xlink:type="simple">10.3897/zookeys.1267.170946.figure8</object-id><object-id xmlns:xlink="http://www.w3.org/1999/xlink" content-type="arpha" xlink:type="simple">6C078CA1-06E2-5F51-9D8B-37FB1A41E8DF</object-id><label>Figure 8.</label><caption><p>Coloration difference in <italic><tp:taxon-name><tp:taxon-name-part taxon-name-part-type="genus" reg="Boreus">Boreus</tp:taxon-name-part> <tp:taxon-name-part taxon-name-part-type="species" reg="tananaensis">tananaensis</tp:taxon-name-part></tp:taxon-name></italic> specimens collected in the fall and spring: <bold>A</bold>. September 9, 2023 (<ext-link xmlns:xlink="http://www.w3.org/1999/xlink" xlink:href="http://arctos.database.museum/guid/UAM:Ento:492024" ext-link-type="uri" xlink:type="simple"><named-content content-type="dwc:institutional_code" xlink:title="University of Arkansas at Monticello" xlink:href="http://grbio.org/institution/university-arkansas-monticello" xlink:type="simple">UAM</named-content>:Ento:492024</ext-link>); <bold>B</bold>. September 12, 2024 (<ext-link xmlns:xlink="http://www.w3.org/1999/xlink" xlink:href="http://arctos.database.museum/guid/UAM:Ento:504865" ext-link-type="uri" xlink:type="simple"><named-content content-type="dwc:institutional_code" xlink:title="University of Arkansas at Monticello" xlink:href="http://grbio.org/institution/university-arkansas-monticello" xlink:type="simple">UAM</named-content>:Ento:504865</ext-link>); <bold>C</bold>. September 12, 2024 (<ext-link xmlns:xlink="http://www.w3.org/1999/xlink" xlink:href="http://arctos.database.museum/guid/UAM:Ento:504856" ext-link-type="uri" xlink:type="simple"><named-content content-type="dwc:institutional_code" xlink:title="University of Arkansas at Monticello" xlink:href="http://grbio.org/institution/university-arkansas-monticello" xlink:type="simple">UAM</named-content>:Ento:504856</ext-link>); <bold>D</bold>. April 27, 2025 (<ext-link xmlns:xlink="http://www.w3.org/1999/xlink" xlink:href="http://arctos.database.museum/guid/UAM:Ento:508002" ext-link-type="uri" xlink:type="simple"><named-content content-type="dwc:institutional_code" xlink:title="University of Arkansas at Monticello" xlink:href="http://grbio.org/institution/university-arkansas-monticello" xlink:type="simple">UAM</named-content>:Ento:508002</ext-link>). Photo credits: TLK.</p></caption><graphic xmlns:xlink="http://www.w3.org/1999/xlink" xlink:href="zookeys-1267-119_article-170946__-g008.jpg" id="oo_1518844.jpg" position="float" orientation="portrait" xlink:type="simple"><uri content-type="original_file" xlink:type="simple">https://binary.pensoft.net/fig/1518844</uri></graphic></fig><fig id="F9" position="float" orientation="portrait"><object-id xmlns:xlink="http://www.w3.org/1999/xlink" content-type="doi" xlink:type="simple">10.3897/zookeys.1267.170946.figure9</object-id><object-id xmlns:xlink="http://www.w3.org/1999/xlink" content-type="arpha" xlink:type="simple">9CB3EFB2-444A-5AAC-B982-9F4D1DBC8F5C</object-id><label>Figure 9.</label><caption><p><italic><tp:taxon-name><tp:taxon-name-part taxon-name-part-type="genus" reg="Boreus">Boreus</tp:taxon-name-part> <tp:taxon-name-part taxon-name-part-type="species" reg="tananaensis">tananaensis</tp:taxon-name-part></tp:taxon-name></italic> mating. <bold>A</bold>. 2<sup>nd</sup> phase of copulation (photographed 16 September 2022); <bold>B</bold>. 3<sup>rd</sup> phase of copulation (photographed 27 April 2025) as described by <xref ref-type="bibr" rid="B42">Lestage (1941)</xref>. Photo credits: TLK.</p></caption><graphic xmlns:xlink="http://www.w3.org/1999/xlink" xlink:href="zookeys-1267-119_article-170946__-g009.jpg" id="oo_1518845.jpg" position="float" orientation="portrait" xlink:type="simple"><uri content-type="original_file" xlink:type="simple">https://binary.pensoft.net/fig/1518845</uri></graphic></fig><fig id="F19" position="float" orientation="portrait"><object-id xmlns:xlink="http://www.w3.org/1999/xlink" content-type="doi" xlink:type="simple">10.3897/zookeys.1267.170946.figure19</object-id><object-id xmlns:xlink="http://www.w3.org/1999/xlink" content-type="arpha" xlink:type="simple">054BB652-B46F-5AEE-ACE7-16C89C5F43D8</object-id><label>Figure 19.</label><caption><p><italic><tp:taxon-name><tp:taxon-name-part taxon-name-part-type="genus" reg="Boreus">Boreus</tp:taxon-name-part></tp:taxon-name></italic> spp. pronota, viewed laterally, with anterior to the left. <bold>A</bold>. Without pronotal bristles as seen in <italic><tp:taxon-name><tp:taxon-name-part taxon-name-part-type="genus" reg="Boreus">B.</tp:taxon-name-part> <tp:taxon-name-part taxon-name-part-type="species" reg="borealis">borealis</tp:taxon-name-part></tp:taxon-name></italic>; <bold>B</bold>. With pronotal bristles on the posterior margin only as seen in <italic><tp:taxon-name><tp:taxon-name-part taxon-name-part-type="genus" reg="Boreus">B.</tp:taxon-name-part> <tp:taxon-name-part taxon-name-part-type="species" reg="timaryi">timaryi</tp:taxon-name-part></tp:taxon-name></italic>; <bold>C</bold>. With pronotal bristles on the posterior and anterior margins as seen in <italic><tp:taxon-name><tp:taxon-name-part taxon-name-part-type="genus" reg="Boreus">B.</tp:taxon-name-part> <tp:taxon-name-part taxon-name-part-type="species" reg="tananaensis">tananaensis</tp:taxon-name-part></tp:taxon-name></italic>.</p></caption><graphic xmlns:xlink="http://www.w3.org/1999/xlink" xlink:href="zookeys-1267-119_article-170946__-g019.jpg" id="oo_1518860.jpg" position="float" orientation="portrait" xlink:type="simple"><uri content-type="original_file" xlink:type="simple">https://binary.pensoft.net/fig/1518860</uri></graphic></fig><fig id="F20" position="float" orientation="portrait"><object-id xmlns:xlink="http://www.w3.org/1999/xlink" content-type="doi" xlink:type="simple">10.3897/zookeys.1267.170946.figure20</object-id><object-id xmlns:xlink="http://www.w3.org/1999/xlink" content-type="arpha" xlink:type="simple">83582313-20C4-52C7-BC80-C127604117F0</object-id><label>Figure 20.</label><caption><p>Posterior of male <italic><tp:taxon-name><tp:taxon-name-part taxon-name-part-type="genus" reg="Boreus">Boreus</tp:taxon-name-part></tp:taxon-name></italic> spp. abdomens viewed laterally. <bold>A</bold>. 8<sup>th</sup> abdominal segments fused, as seen in <italic><tp:taxon-name><tp:taxon-name-part taxon-name-part-type="genus" reg="Boreus">Boreus</tp:taxon-name-part> <tp:taxon-name-part taxon-name-part-type="species" reg="timaryi">timaryi</tp:taxon-name-part></tp:taxon-name></italic> sp. nov. <bold>B</bold>. 8<sup>th</sup> abdominal segments unfused, as seen in <italic><tp:taxon-name><tp:taxon-name-part taxon-name-part-type="genus" reg="Boreus">B.</tp:taxon-name-part> <tp:taxon-name-part taxon-name-part-type="species" reg="tananaensis">tananaensis</tp:taxon-name-part></tp:taxon-name></italic> sp. nov.</p></caption><graphic xmlns:xlink="http://www.w3.org/1999/xlink" xlink:href="zookeys-1267-119_article-170946__-g020.jpg" id="oo_1518861.jpg" position="float" orientation="portrait" xlink:type="simple"><uri content-type="original_file" xlink:type="simple">https://binary.pensoft.net/fig/1518861</uri></graphic></fig><fig id="F21" position="float" orientation="portrait"><object-id xmlns:xlink="http://www.w3.org/1999/xlink" content-type="doi" xlink:type="simple">10.3897/zookeys.1267.170946.figure21</object-id><object-id xmlns:xlink="http://www.w3.org/1999/xlink" content-type="arpha" xlink:type="simple">4C46A2BD-D091-5ED2-8C05-20E91CEBE127</object-id><label>Figure 21.</label><caption><p>Male postabdomen viewed dorsally. <bold>A</bold>. <italic><tp:taxon-name><tp:taxon-name-part taxon-name-part-type="genus" reg="Boreus">B.</tp:taxon-name-part> <tp:taxon-name-part taxon-name-part-type="species" reg="gracilis">gracilis</tp:taxon-name-part></tp:taxon-name></italic>; <bold>B</bold>. <italic><tp:taxon-name><tp:taxon-name-part taxon-name-part-type="genus" reg="Boreus">B.</tp:taxon-name-part> <tp:taxon-name-part taxon-name-part-type="species" reg="tananaensis">tananaensis</tp:taxon-name-part></tp:taxon-name></italic> sp. nov.</p></caption><graphic xmlns:xlink="http://www.w3.org/1999/xlink" xlink:href="zookeys-1267-119_article-170946__-g021.jpg" id="oo_1518862.jpg" position="float" orientation="portrait" xlink:type="simple"><uri content-type="original_file" xlink:type="simple">https://binary.pensoft.net/fig/1518862</uri></graphic></fig><fig id="F22" position="float" orientation="portrait"><object-id xmlns:xlink="http://www.w3.org/1999/xlink" content-type="doi" xlink:type="simple">10.3897/zookeys.1267.170946.figure22</object-id><object-id xmlns:xlink="http://www.w3.org/1999/xlink" content-type="arpha" xlink:type="simple">4A42BF0B-60DB-5056-9765-D9170FA2B0F2</object-id><label>Figure 22.</label><caption><p>Head viewed laterally, arrows indicate lateral end of epistomal suture. <bold>A</bold>. <italic><tp:taxon-name><tp:taxon-name-part taxon-name-part-type="genus" reg="Boreus">B.</tp:taxon-name-part> <tp:taxon-name-part taxon-name-part-type="species" reg="gracilis">gracilis</tp:taxon-name-part></tp:taxon-name></italic> (<ext-link xmlns:xlink="http://www.w3.org/1999/xlink" xlink:href="http://arctos.database.museum/guid/UAM:Ento:457835" ext-link-type="uri" xlink:type="simple"><named-content content-type="dwc:institutional_code" xlink:title="University of Arkansas at Monticello" xlink:href="http://grbio.org/institution/university-arkansas-monticello" xlink:type="simple">UAM</named-content>:Ento:457835</ext-link>); <bold>B</bold>. <italic><tp:taxon-name><tp:taxon-name-part taxon-name-part-type="genus" reg="Boreus">B.</tp:taxon-name-part> <tp:taxon-name-part taxon-name-part-type="species" reg="tananaensis">tananaensis</tp:taxon-name-part></tp:taxon-name></italic> sp. nov. (<ext-link xmlns:xlink="http://www.w3.org/1999/xlink" xlink:href="http://arctos.database.museum/guid/UAM:Ento:504865" ext-link-type="uri" xlink:type="simple"><named-content content-type="dwc:institutional_code" xlink:title="University of Arkansas at Monticello" xlink:href="http://grbio.org/institution/university-arkansas-monticello" xlink:type="simple">UAM</named-content>:Ento:504865</ext-link>).</p></caption><graphic xmlns:xlink="http://www.w3.org/1999/xlink" xlink:href="zookeys-1267-119_article-170946__-g022.jpg" id="oo_1518863.jpg" position="float" orientation="portrait" xlink:type="simple"><uri content-type="original_file" xlink:type="simple">https://binary.pensoft.net/fig/1518863</uri></graphic></fig><fig id="F26" position="float" orientation="portrait"><object-id xmlns:xlink="http://www.w3.org/1999/xlink" content-type="doi" xlink:type="simple">10.3897/zookeys.1267.170946.figure26</object-id><object-id xmlns:xlink="http://www.w3.org/1999/xlink" content-type="arpha" xlink:type="simple">63710339-E5F6-5231-A243-5B332B5A2BEC</object-id><label>Figure 26.</label><caption><p>Female terminalia viewed laterally. <bold>A</bold>. <italic><tp:taxon-name><tp:taxon-name-part taxon-name-part-type="genus" reg="Boreus">B.</tp:taxon-name-part> <tp:taxon-name-part taxon-name-part-type="species" reg="gracilis">gracilis</tp:taxon-name-part></tp:taxon-name></italic>; <bold>B</bold>. <italic><tp:taxon-name><tp:taxon-name-part taxon-name-part-type="genus" reg="Boreus">B.</tp:taxon-name-part> <tp:taxon-name-part taxon-name-part-type="species" reg="tananaensis">tananaensis</tp:taxon-name-part></tp:taxon-name></italic> sp. nov.</p></caption><graphic xmlns:xlink="http://www.w3.org/1999/xlink" xlink:href="zookeys-1267-119_article-170946__-g026.jpg" id="oo_1518867.jpg" position="float" orientation="portrait" xlink:type="simple"><uri content-type="original_file" xlink:type="simple">https://binary.pensoft.net/fig/1518867</uri></graphic></fig></tp:treatment-sec><ref-list><ref id="B42"><mixed-citation xmlns:xlink="http://www.w3.org/1999/xlink" xlink:type="simple">Lestage JA (1941) Pour l’historie des <italic><tp:taxon-name><tp:taxon-name-part taxon-name-part-type="genus">Boreus</tp:taxon-name-part></tp:taxon-name></italic> (Stegopteres - Mecopteres) II &amp; III. Annales de la Société royale zoologique de Belgique 72: 5–29, 105–125. [In French]</mixed-citation></ref><ref id="B63"><mixed-citation xmlns:xlink="http://www.w3.org/1999/xlink" xlink:type="simple">Penny ND (1977) A systematic study of the family <tp:taxon-name><tp:taxon-name-part taxon-name-part-type="family">Boreidae</tp:taxon-name-part></tp:taxon-name> (<tp:taxon-name><tp:taxon-name-part taxon-name-part-type="order">Mecoptera</tp:taxon-name-part></tp:taxon-name>). The University of Kansas Science Bulletin 51: 141–217.</mixed-citation></ref><ref id="B34"><mixed-citation xmlns:xlink="http://www.w3.org/1999/xlink" xlink:type="simple">Kari J (1985) Athabaskan Place Names in the Fairbanks Area. New River Times, 2–3.</mixed-citation></ref></ref-list></tp:taxon-treatment>
