# Supplementary material for: A taxonomic review of Boreus (Mecoptera, Boreidae) with descriptions of two new Alaskan species
Source: Zookeys. 2026 Jan 23;1267:119–78. doi: 10.3897/zookeys.1267.170946 (PMC12859649; doi:10.3897/zookeys.1267.170946)
Supplement: XML Treatment for Boreus timaryi [file zookeys.1267.170946-treatment2.xml]

<!DOCTYPE tp:taxon-treatment
  PUBLIC "-//TaxonX//DTD Taxonomic Treatment Publishing DTD v0 20100105//EN" "tax-treatment-NSO.dtd">
<tp:taxon-treatment xmlns:tp="http://www.plazi.org/taxpub"><tp:treatment-meta><kwd-group><label>Taxon classification</label><kwd>
                <named-content content-type="kingdom">Animalia</named-content>
              </kwd><kwd>
                <named-content content-type="order">Mecoptera</named-content>
              </kwd><kwd>
                <named-content content-type="family">Boreidae</named-content>
              </kwd></kwd-group><mixed-citation publication-type="journal"><person-group><name><surname>Kane</surname><given-names>Taylor L.</given-names></name><name><surname>Sikes</surname><given-names>Derek S.</given-names></name><name><surname>Schiff</surname><given-names>Nathan</given-names></name></person-group><article-title>A taxonomic review of <italic><tp:taxon-name><tp:taxon-name-part taxon-name-part-type="genus" reg="Boreus">Boreus</tp:taxon-name-part></tp:taxon-name></italic> (<tp:taxon-name><tp:taxon-name-part taxon-name-part-type="order" reg="Mecoptera">Mecoptera</tp:taxon-name-part></tp:taxon-name>, <tp:taxon-name><tp:taxon-name-part taxon-name-part-type="family" reg="Boreidae">Boreidae</tp:taxon-name-part></tp:taxon-name>) with descriptions of two new Alaskan species</article-title><source>Zookeys</source><day>23</day><month>01</month><year>2026</year><volume>1267</volume><fpage>119</fpage><lpage>178</lpage><pub-id pub-id-type="doi">10.3897/zookeys.1267.170946</pub-id></mixed-citation></tp:treatment-meta><tp:nomenclature><tp:taxon-name><object-id xmlns:xlink="http://www.w3.org/1999/xlink" content-type="arpha" xlink:type="simple">9EB93EFD-CA7E-535D-8CB0-085CAED2F58A</object-id><tp:taxon-name-part taxon-name-part-type="genus" reg="Boreus">Boreus</tp:taxon-name-part> <tp:taxon-name-part taxon-name-part-type="species" reg="timaryi">timaryi</tp:taxon-name-part><object-id xmlns:xlink="http://www.w3.org/1999/xlink" content-type="zoobank" xlink:type="simple">https://zoobank.org/DA35C2FA-45EA-4B90-BD1A-C2D7F65221A8</object-id></tp:taxon-name><tp:taxon-authority>Kane</tp:taxon-authority><tp:taxon-status xmlns:xlink="http://www.w3.org/1999/xlink" xlink:type="simple">sp. nov.</tp:taxon-status><xref ref-type="fig" rid="F2">Figs 2I</xref><xref ref-type="fig" rid="F2">, 2J</xref><xref ref-type="fig" rid="F10">, 10</xref><xref ref-type="fig" rid="F19">, 19B</xref><xref ref-type="fig" rid="F20">, 20A</xref><xref ref-type="fig" rid="F23">, 23A</xref></tp:nomenclature><tp:treatment-sec sec-type="Type material"><title>Type material.</title><p>Description based on 7 ♂♂ in ethanol and 6 ♀♀ in ethanol: <bold><italic>Holotype</italic></bold> (<named-content xmlns:xlink="http://www.w3.org/1999/xlink" content-type="dwc:institutional_code" xlink:title="University of Arkansas at Monticello" xlink:href="http://grbio.org/institution/university-arkansas-monticello" xlink:type="simple">UAM</named-content>). United States – <bold>Alaska</bold> • ♀; Seward Peninsula, Bering Land Bridge National Preserve; <named-content xmlns:xlink="http://www.w3.org/1999/xlink" content-type="dwc:verbatimCoordinates" xlink:type="simple">65.83713, -164.58995</named-content>; 9 July 2016; DSS, Kathryn M. Daly, Sam Tocktoo, and Timary Stenek leg.; <ext-link xmlns:xlink="http://www.w3.org/1999/xlink" xlink:href="http://arctos.database.museum/guid/UAM:Ento:406584" ext-link-type="uri" xlink:type="simple"><named-content content-type="dwc:institutional_code" xlink:title="University of Arkansas at Monticello" xlink:href="http://grbio.org/institution/university-arkansas-monticello" xlink:type="simple">UAM</named-content>:Ento:406584</ext-link>. <bold><italic>Paratypes</italic></bold> (7 ♂♂, 5 ♀♀, 6 <named-content xmlns:xlink="http://www.w3.org/1999/xlink" content-type="dwc:institutional_code" xlink:title="University of Arkansas at Monticello" xlink:href="http://grbio.org/institution/university-arkansas-monticello" xlink:type="simple">UAM</named-content>, 1 <named-content xmlns:xlink="http://www.w3.org/1999/xlink" content-type="dwc:institutional_code" xlink:title="California Academy of Sciences Herbarium" xlink:href="http://grbio.org/institution/california-academy-sciences-herbarium" xlink:type="simple">CAS</named-content>, 1 <named-content xmlns:xlink="http://www.w3.org/1999/xlink" content-type="dwc:institutional_code" xlink:title="Museum of Comparative Zoology" xlink:href="http://grbio.org/institution/museum-comparative-zoology" xlink:type="simple">MCZ</named-content>, 1 <named-content xmlns:xlink="http://www.w3.org/1999/xlink" content-type="dwc:institutional_code" xlink:title="Royal British Columbia Museum" xlink:href="http://grbio.org/institution/royal-british-columbia-museum" xlink:type="simple">RBCM</named-content>), United States – <bold>Alaska</bold> • 1 ♀; Same collection data as type specimen; <ext-link xmlns:xlink="http://www.w3.org/1999/xlink" xlink:href="http://arctos.database.museum/guid/UAM:Ento:347657" ext-link-type="uri" xlink:type="simple"><named-content content-type="dwc:institutional_code" xlink:title="University of Arkansas at Monticello" xlink:href="http://grbio.org/institution/university-arkansas-monticello" xlink:type="simple">UAM</named-content>:Ento:347657</ext-link>. • 1 ♀; Seward Peninsula, Feather River; <named-content xmlns:xlink="http://www.w3.org/1999/xlink" content-type="dwc:verbatimCoordinates" xlink:type="simple">64.81, -165.96</named-content>; 10–16 July 2012; Kelly Overduijn leg.; <ext-link xmlns:xlink="http://www.w3.org/1999/xlink" xlink:href="http://arctos.database.museum/guid/UAM:Ento:507962" ext-link-type="uri" xlink:type="simple"><named-content content-type="dwc:institutional_code" xlink:title="University of Arkansas at Monticello" xlink:href="http://grbio.org/institution/university-arkansas-monticello" xlink:type="simple">UAM</named-content>:Ento:507962</ext-link>. • 1 ♂; Same collection data as previous; <named-content xmlns:xlink="http://www.w3.org/1999/xlink" content-type="dwc:verbatimCoordinates" xlink:type="simple">64.82294, -166.01715</named-content>; 11 July 2012; <ext-link xmlns:xlink="http://www.w3.org/1999/xlink" xlink:href="http://arctos.database.museum/guid/UAM:Ento:507963" ext-link-type="uri" xlink:type="simple"><named-content content-type="dwc:institutional_code" xlink:title="University of Arkansas at Monticello" xlink:href="http://grbio.org/institution/university-arkansas-monticello" xlink:type="simple">UAM</named-content>:Ento:507963</ext-link>. • 1 ♀; Same collection data as previous; 29 July 2012; <ext-link xmlns:xlink="http://www.w3.org/1999/xlink" xlink:href="http://arctos.database.museum/guid/UAM:Ento:507959" ext-link-type="uri" xlink:type="simple"><named-content content-type="dwc:institutional_code" xlink:title="University of Arkansas at Monticello" xlink:href="http://grbio.org/institution/university-arkansas-monticello" xlink:type="simple">UAM</named-content>:Ento:507959</ext-link>. • 1 ♀; Same collection data as previous; <named-content xmlns:xlink="http://www.w3.org/1999/xlink" content-type="dwc:verbatimCoordinates" xlink:type="simple">64.82578, -166.00455</named-content>; 27 July 2012; <ext-link xmlns:xlink="http://www.w3.org/1999/xlink" xlink:href="http://arctos.database.museum/guid/UAM:Ento:507960" ext-link-type="uri" xlink:type="simple"><named-content content-type="dwc:institutional_code" xlink:title="University of Arkansas at Monticello" xlink:href="http://grbio.org/institution/university-arkansas-monticello" xlink:type="simple">UAM</named-content>:Ento:507960</ext-link>. • 1 ♂; Same collection data as previous; <named-content xmlns:xlink="http://www.w3.org/1999/xlink" content-type="dwc:verbatimCoordinates" xlink:type="simple">64.82407, -166.00308</named-content>; 18 July 2012; <ext-link xmlns:xlink="http://www.w3.org/1999/xlink" xlink:href="http://arctos.database.museum/guid/UAM:Ento:507961" ext-link-type="uri" xlink:type="simple"><named-content content-type="dwc:institutional_code" xlink:title="University of Arkansas at Monticello" xlink:href="http://grbio.org/institution/university-arkansas-monticello" xlink:type="simple">UAM</named-content>:Ento:507961</ext-link>. • 1 ♂; Same collection data as previous; <named-content xmlns:xlink="http://www.w3.org/1999/xlink" content-type="dwc:verbatimCoordinates" xlink:type="simple">64.82347, -166.00791</named-content>; 7–13 June 2013; <ext-link xmlns:xlink="http://www.w3.org/1999/xlink" xlink:href="http://arctos.database.museum/guid/UAM:Ento:250553" ext-link-type="uri" xlink:type="simple"><named-content content-type="dwc:institutional_code" xlink:title="University of Arkansas at Monticello" xlink:href="http://grbio.org/institution/university-arkansas-monticello" xlink:type="simple">UAM</named-content>:Ento:250553</ext-link>. • 1 ♂; Same collection data as previous; <named-content xmlns:xlink="http://www.w3.org/1999/xlink" content-type="dwc:verbatimCoordinates" xlink:type="simple">64.82705, -166.05324</named-content>; 14–19 June 2013; Kelly Overduijn, Terri Wild, Skyler Jordan, Mitch Parsons leg.; <ext-link xmlns:xlink="http://www.w3.org/1999/xlink" xlink:href="http://arctos.database.museum/guid/UAM:Ento:433067" ext-link-type="uri" xlink:type="simple"><named-content content-type="dwc:institutional_code" xlink:title="University of Arkansas at Monticello" xlink:href="http://grbio.org/institution/university-arkansas-monticello" xlink:type="simple">UAM</named-content>:Ento:433067</ext-link>. • 1 ♂; Same collection data as previous; <named-content xmlns:xlink="http://www.w3.org/1999/xlink" content-type="dwc:verbatimCoordinates" xlink:type="simple">64.8318, -166.03925</named-content>; 20–25 July 2013; <ext-link xmlns:xlink="http://www.w3.org/1999/xlink" xlink:href="http://arctos.database.museum/guid/UAM:Ento:433217" ext-link-type="uri" xlink:type="simple"><named-content content-type="dwc:institutional_code" xlink:title="University of Arkansas at Monticello" xlink:href="http://grbio.org/institution/university-arkansas-monticello" xlink:type="simple">UAM</named-content>:Ento:433217</ext-link>. • 1 ♀; Same collection data as previous; <named-content xmlns:xlink="http://www.w3.org/1999/xlink" content-type="dwc:verbatimCoordinates" xlink:type="simple">64.82349, -166.00785</named-content>; <ext-link xmlns:xlink="http://www.w3.org/1999/xlink" xlink:href="http://arctos.database.museum/guid/UAM:Ento:433069" ext-link-type="uri" xlink:type="simple"><named-content content-type="dwc:institutional_code" xlink:title="University of Arkansas at Monticello" xlink:href="http://grbio.org/institution/university-arkansas-monticello" xlink:type="simple">UAM</named-content>:Ento:433069</ext-link>. • 1 ♂; Seward Peninsula, Blume Creek; <named-content xmlns:xlink="http://www.w3.org/1999/xlink" content-type="dwc:verbatimCoordinates" xlink:type="simple">64.84007, -166.06606</named-content>; 20–25 June 2013; <ext-link xmlns:xlink="http://www.w3.org/1999/xlink" xlink:href="http://arctos.database.museum/guid/UAM:Ento:433068" ext-link-type="uri" xlink:type="simple"><named-content content-type="dwc:institutional_code" xlink:title="University of Arkansas at Monticello" xlink:href="http://grbio.org/institution/university-arkansas-monticello" xlink:type="simple">UAM</named-content>:Ento:433068</ext-link>. • 1 ♂; Same collection data as previous; <named-content xmlns:xlink="http://www.w3.org/1999/xlink" content-type="dwc:verbatimCoordinates" xlink:type="simple">64.82337, -166.00773</named-content>; <ext-link xmlns:xlink="http://www.w3.org/1999/xlink" xlink:href="http://arctos.database.museum/guid/UAM:Ento:508000" ext-link-type="uri" xlink:type="simple"><named-content content-type="dwc:institutional_code" xlink:title="University of Arkansas at Monticello" xlink:href="http://grbio.org/institution/university-arkansas-monticello" xlink:type="simple">UAM</named-content>:Ento:508000</ext-link>.</p></tp:treatment-sec><tp:treatment-sec sec-type="Diagnosis"><title>Diagnosis.</title><p><italic><tp:taxon-name><tp:taxon-name-part taxon-name-part-type="genus" reg="Boreus">Boreus</tp:taxon-name-part> <tp:taxon-name-part taxon-name-part-type="species" reg="timaryi">timaryi</tp:taxon-name-part></tp:taxon-name></italic> can be differentiated from all other <italic><tp:taxon-name><tp:taxon-name-part taxon-name-part-type="genus" reg="Boreus">Boreus</tp:taxon-name-part></tp:taxon-name></italic> species by the presence of one short bristle on each side of the posterior edge of the pronotum, adjacent to the forewings and the lack of bristles on the anterior edge of the pronotum, and the presence of tergal apophyses on the 3<sup>rd</sup> and 4<sup>th</sup> abdominal segments in males.</p></tp:treatment-sec><tp:treatment-sec sec-type="Description"><title>Description.</title><p><bold><italic>Head</italic></bold>. Head dark, metallic blue-bronze from top of head to just below eyes, fading to pale reddish-brown at tip of rostrum. Head length measured from top of head to distal tip of labrum 1.37–1.82 mm (female mean = 1.82, male mean = 1.56). Eyes reddish to purplish-gray. Diameter of eye measured parallel to direction of head 0.44–0.62 mm (female mean = 0.56, male mean = 0.51). Lateral ocelli nearly touching compound eyes. Median ocellus present between base of antennae. Antennae with 19–21 antennomeres (female mode = 19, male mode = 21). Antennae brown, paler basally, darker distally. Fine white pubescence covering entire head, sparse and short except on frontal region and along median edge of rostrum where hairs are noticeably denser and longer. Maxillolabial complex to rostrum length ratio 0.80–0.93 (female mean = 0.85, male mean = 0.86).</p><p><bold><italic>Thorax</italic></bold>. Pronotum metallic brown to blue-bronze, with two indistinct transverse furrows. Anterior edge of pronotum without bristles. Posterior edge of pronotum usually with one lateral bristle on each side, adjacent to attachment point of median margin of forewings. Meso- and metanotum reddish-brown, less metallic than pronotum, without bristles.</p><p><bold><italic>Legs</italic></bold>. Leg segments orangish-brown, darkened adjacent to joints. Coxae covered in long, white pilosity. All other leg segments covered in short, fine, dark hairs. Femur with stout black apical-femoral spine, without additional spines. Tibia with two orange apical spurs. Tibia and tarsi with two rows of dark spines on ventral surface. Tibia with 2–5 short black spines on dorsal surface. Tarsi without spines on dorsal surface.</p><p><bold><italic>Female wings</italic></bold>. Forewings orange, translucent, covered in short, sparse, fine, dark hairs; reduced to small ovals 0.52–0.6 mm (mean = 0.57) in length, covering entire hindwing.</p><p><bold><italic>Male wings</italic></bold>. Forewings orangish-brown, similar in color to legs. Forewing length 1.42–1.84 mm (mean length = 1.68). Outer margin of forewing narrows noticeably near mid length when viewed dorsally. Margins of forewings bear 29–42 (mode = 33) inner spines and 5–16 (mode = 9) outer spines. Terminal spine of forewings large, brown to black. Hindwings similar in length to forewings, ending in flattened, curled tips. Midlength of hindwings with 6–16 (mode = 13) spines.</p><p><bold><italic>Female abdomen</italic></bold>. Terga metallic blue-green-bronze. Sterna similar in color to terga, but less metallic. Terga and sterna covered in short, fine, sparse, near-translucent hairs. Intersegmental membrane varies in color from yellow to pink. Ovipositor (segments 9–11) orange, darker distally, 1.70–1.90 mm (mean = 1.80) in length. Ovipositor to rostrum length ratio 1.40–1.65 (mean = 1.53). Tergum 8 with fine wrinkles and short, fine, sparse, near-translucent hairs. Tergum 9 0.30–0.37 mm (mean = 0.343) in length, with short, fine, sparse, and near-translucent hairs. Tergum 10 1.12–1.20 mm (mean = 1.16) in length, without hairs. Segment 11 and cerci fused, 0.33–0.45 mm (mean = 0.41) in length, with sparse, short translucent hairs. Ventral ovipositor valves (valvulae) 1.40–1.70 mm (mean = 1.50) in length, usually noticeably shorter than ovipositor. Valvulae with fine, translucent hairs on the basal half of the ventral surface and short, peg-like spines on the distal third.</p><p><bold><italic>Male abdomen</italic></bold>. Terga and sterna 1–8 colored as in female. Terga 3 and 4 with raised tergal apophyses along dorso-posterior margin, most noticeable on tergum 3. Tergum 8 and sternum 8 almost entirely fused. Tergum 9 and sternum 9 not fused. Tergum 9 with low hood, clefted by median septum. Tergal pockets covered in dense, long white hairs, with short spines on lateral edges. Sternum 9 (hypandrium) entire, without cleft, reaches base of dististyles. Dististyles brown, darkening to black distally. Basal lobe of dististyle square-tipped, separated from base of dististyle by slim cleft. Dististylar claw long and pointed. Dististyle with few, elongated, thin denticles along outer margin between claw and basal lobe. Tergum 10 and sternum 10 reduced, small oval sclerites, covered in short, fine hairs, rarely visible.</p><p><bold><italic>Body length</italic></bold>. Females: preserved in ethanol 5.40–7.49 mm (mean = 6.51). Males: preserved in ethanol 2.84–5.33 mm (mean = 4.02).</p><p><bold><italic>Variation</italic></bold>. As in <italic><tp:taxon-name><tp:taxon-name-part taxon-name-part-type="genus" reg="Boreus">B.</tp:taxon-name-part> <tp:taxon-name-part taxon-name-part-type="species" reg="westwoodii">westwoodii</tp:taxon-name-part></tp:taxon-name></italic> and <italic><tp:taxon-name><tp:taxon-name-part taxon-name-part-type="genus" reg="Boreus">B.</tp:taxon-name-part> <tp:taxon-name-part taxon-name-part-type="species" reg="hyemalis">hyemalis</tp:taxon-name-part></tp:taxon-name></italic>, the tergal apophyses are highly variable in <italic><tp:taxon-name><tp:taxon-name-part taxon-name-part-type="genus" reg="Boreus">B.</tp:taxon-name-part> <tp:taxon-name-part taxon-name-part-type="species" reg="timaryi">timaryi</tp:taxon-name-part></tp:taxon-name></italic>. The apophysis on tergum 3 is present in all individuals, but varies in shape from anvil-like to square. The apophysis on tergum 4 is reduced and nearly absent in some individuals. No consistent differences in morphology were noted between specimens collected in June versus those of July.</p><p><bold><italic>DNA</italic></bold>. We obtained six COI sequences for <italic><tp:taxon-name><tp:taxon-name-part taxon-name-part-type="genus" reg="Boreus">B.</tp:taxon-name-part> <tp:taxon-name-part taxon-name-part-type="species" reg="timaryi">timaryi</tp:taxon-name-part></tp:taxon-name></italic> from three localities. There were six variable sites within the sequences. <abbrev xmlns:xlink="http://www.w3.org/1999/xlink" xlink:title="barcode index number system" xlink:type="simple">BIN</abbrev>: <ext-link xmlns:xlink="http://www.w3.org/1999/xlink" xlink:href="https://portal.boldsystems.org/bin/BOLD:ACW5335" ext-link-type="uri" xlink:type="simple">BOLD:ACW5335</ext-link>. Holotype sequence: UAMIC4039-21.</p></tp:treatment-sec><tp:treatment-sec sec-type="Etymology"><title>Etymology.</title><p>The specific epithet is named for Timary Stenek of Shishmaref, who, at age 13, collected a specimen of this species when participating in a Bering Land Bridge National Preserve Bioblitz event in 2016. This species is named for Timary’s contribution to science, in celebration of the role of citizen science in the documentation of biodiversity, and the past and continuing role of Alaska Native communities in stewarding wildlife and biodiversity.</p></tp:treatment-sec><tp:treatment-sec sec-type="Distribution"><title>Distribution.</title><p><italic><tp:taxon-name><tp:taxon-name-part taxon-name-part-type="genus" reg="Boreus">Boreus</tp:taxon-name-part> <tp:taxon-name-part taxon-name-part-type="species" reg="timaryi">timaryi</tp:taxon-name-part></tp:taxon-name></italic> has been collected from two areas on the Seward Peninsula in western Alaska (Fig. <xref ref-type="fig" rid="F10">10B</xref>). Specimens were collected from two sites outside of Nome, Alaska (Blume Creek, Feather River), and from a third site approximately 125 km northeast of Nome in the Bering Land Bridge National Preserve.</p></tp:treatment-sec><tp:treatment-sec sec-type="Ecology"><title>Ecology.</title><p><italic><tp:taxon-name><tp:taxon-name-part taxon-name-part-type="genus" reg="Boreus">Boreus</tp:taxon-name-part> <tp:taxon-name-part taxon-name-part-type="species" reg="timaryi">timaryi</tp:taxon-name-part></tp:taxon-name></italic> has been collected in subarctic tundra regions. The two <italic><tp:taxon-name><tp:taxon-name-part taxon-name-part-type="genus" reg="Boreus">B.</tp:taxon-name-part> <tp:taxon-name-part taxon-name-part-type="species" reg="timaryi">timaryi</tp:taxon-name-part></tp:taxon-name></italic> specimens that were hand collected in the Bering Land Bridge National Preserve were found under rocks in a mossy area bordering a small snowfield (Fig. <xref ref-type="fig" rid="F10">10C</xref>). The remaining specimens were collected in pitfall traps placed near plover nests in an area dominated by willow, alder, and dwarf birch with groundcover consisting of mosses, grasses, and lichens. <italic><tp:taxon-name><tp:taxon-name-part taxon-name-part-type="genus" reg="Boreus">Boreus</tp:taxon-name-part> <tp:taxon-name-part taxon-name-part-type="species" reg="timaryi">timaryi</tp:taxon-name-part></tp:taxon-name></italic> has only been collected in June and July and is the second Nearctic <italic><tp:taxon-name><tp:taxon-name-part taxon-name-part-type="genus" reg="Boreus">Boreus</tp:taxon-name-part></tp:taxon-name></italic> species to be documented as summer active, the first being <italic><tp:taxon-name><tp:taxon-name-part taxon-name-part-type="genus" reg="Boreus">B.</tp:taxon-name-part> <tp:taxon-name-part taxon-name-part-type="species" reg="borealis">borealis</tp:taxon-name-part></tp:taxon-name></italic> (<xref ref-type="bibr" rid="B1">Banks 1923</xref>).</p><p>The sex ratios of <italic><tp:taxon-name><tp:taxon-name-part taxon-name-part-type="genus" reg="Boreus">B.</tp:taxon-name-part> <tp:taxon-name-part taxon-name-part-type="species" reg="timaryi">timaryi</tp:taxon-name-part></tp:taxon-name></italic> are approximately equal, with a total of seven ♂♂ and six ♀♀ collected. All female specimens were collected in July, while four male specimens were collected in June and three were collected in July. However, this pattern may be an artifact of the small sample size and further sampling efforts are needed to understand the phenology of this species.</p></tp:treatment-sec><tp:treatment-sec sec-type="Remarks"><title>Remarks.</title><p>This is the first documented Nearctic species that has tergal apophyses, which had previously been assumed to be present only in European species, including notably <italic><tp:taxon-name><tp:taxon-name-part taxon-name-part-type="genus" reg="Boreus">B.</tp:taxon-name-part> <tp:taxon-name-part taxon-name-part-type="species" reg="hyemalis">hyemalis</tp:taxon-name-part></tp:taxon-name></italic> and <italic><tp:taxon-name><tp:taxon-name-part taxon-name-part-type="genus" reg="Boreus">B.</tp:taxon-name-part> <tp:taxon-name-part taxon-name-part-type="species" reg="westwoodii">westwoodii</tp:taxon-name-part></tp:taxon-name></italic>. Unlike <italic><tp:taxon-name><tp:taxon-name-part taxon-name-part-type="genus" reg="Boreus">B.</tp:taxon-name-part> <tp:taxon-name-part taxon-name-part-type="species" reg="hyemalis">hyemalis</tp:taxon-name-part></tp:taxon-name></italic> and <italic><tp:taxon-name><tp:taxon-name-part taxon-name-part-type="genus" reg="Boreus">B.</tp:taxon-name-part> <tp:taxon-name-part taxon-name-part-type="species" reg="westwoodii">westwoodii</tp:taxon-name-part></tp:taxon-name></italic>, <italic><tp:taxon-name><tp:taxon-name-part taxon-name-part-type="genus" reg="Boreus">B.</tp:taxon-name-part> <tp:taxon-name-part taxon-name-part-type="species" reg="timaryi">timaryi</tp:taxon-name-part></tp:taxon-name></italic> has tergal apophyses on the third and fourth abdominal segments, as opposed to the second and third abdominal segments. The presence of this character differentiates <italic><tp:taxon-name><tp:taxon-name-part taxon-name-part-type="genus" reg="Boreus">B.</tp:taxon-name-part> <tp:taxon-name-part taxon-name-part-type="species" reg="timaryi">timaryi</tp:taxon-name-part></tp:taxon-name></italic> from all other <italic><tp:taxon-name><tp:taxon-name-part taxon-name-part-type="genus" reg="Boreus">Boreus</tp:taxon-name-part></tp:taxon-name></italic> species.</p></tp:treatment-sec><tp:treatment-sec><!--Section generated to contain objects referenced in tp:taxon-treatment.--><fig id="F2" position="float" orientation="portrait"><object-id xmlns:xlink="http://www.w3.org/1999/xlink" content-type="doi" xlink:type="simple">10.3897/zookeys.1267.170946.figure2</object-id><object-id xmlns:xlink="http://www.w3.org/1999/xlink" content-type="arpha" xlink:type="simple">CA219C89-C78A-52C8-9909-76E4F359C59D</object-id><label>Figure 2.</label><caption><p>Alaskan <italic><tp:taxon-name><tp:taxon-name-part taxon-name-part-type="genus" reg="Boreus">Boreus</tp:taxon-name-part></tp:taxon-name></italic> species: <italic><tp:taxon-name><tp:taxon-name-part taxon-name-part-type="genus" reg="Boreus">Boreus</tp:taxon-name-part> <tp:taxon-name-part taxon-name-part-type="species" reg="borealis">borealis</tp:taxon-name-part></tp:taxon-name></italic>; <bold>A</bold>. Female (<ext-link xmlns:xlink="http://www.w3.org/1999/xlink" xlink:href="http://arctos.database.museum/guid/UAM:Ento:235218" ext-link-type="uri" xlink:type="simple"><named-content content-type="dwc:institutional_code" xlink:title="University of Arkansas at Monticello" xlink:href="http://grbio.org/institution/university-arkansas-monticello" xlink:type="simple">UAM</named-content>:Ento:235218</ext-link>); <bold>B</bold>. Male (<ext-link xmlns:xlink="http://www.w3.org/1999/xlink" xlink:href="http://arctos.database.museum/guid/UAM:Ento:235219" ext-link-type="uri" xlink:type="simple"><named-content content-type="dwc:institutional_code" xlink:title="University of Arkansas at Monticello" xlink:href="http://grbio.org/institution/university-arkansas-monticello" xlink:type="simple">UAM</named-content>:Ento:235219</ext-link>); <italic><tp:taxon-name><tp:taxon-name-part taxon-name-part-type="genus" reg="Boreus">Boreus</tp:taxon-name-part> <tp:taxon-name-part taxon-name-part-type="species" reg="intermedius">intermedius</tp:taxon-name-part></tp:taxon-name></italic>; <bold>C</bold>. Female (<ext-link xmlns:xlink="http://www.w3.org/1999/xlink" xlink:href="http://arctos.database.museum/guid/UAM:Ento:451067" ext-link-type="uri" xlink:type="simple"><named-content content-type="dwc:institutional_code" xlink:title="University of Arkansas at Monticello" xlink:href="http://grbio.org/institution/university-arkansas-monticello" xlink:type="simple">UAM</named-content>:Ento:451067</ext-link>); <bold>D</bold>. Male (<ext-link xmlns:xlink="http://www.w3.org/1999/xlink" xlink:href="http://arctos.database.museum/guid/UAM:Ento:477812" ext-link-type="uri" xlink:type="simple"><named-content content-type="dwc:institutional_code" xlink:title="University of Arkansas at Monticello" xlink:href="http://grbio.org/institution/university-arkansas-monticello" xlink:type="simple">UAM</named-content>:Ento:477812</ext-link>); <italic><tp:taxon-name><tp:taxon-name-part taxon-name-part-type="genus" reg="Boreus">Boreus</tp:taxon-name-part> <tp:taxon-name-part taxon-name-part-type="species" reg="tananaensis">tananaensis</tp:taxon-name-part></tp:taxon-name></italic> sp. nov.; <bold>E</bold>. Female (<ext-link xmlns:xlink="http://www.w3.org/1999/xlink" xlink:href="http://arctos.database.museum/guid/UAM:Ento:504865" ext-link-type="uri" xlink:type="simple"><named-content content-type="dwc:institutional_code" xlink:title="University of Arkansas at Monticello" xlink:href="http://grbio.org/institution/university-arkansas-monticello" xlink:type="simple">UAM</named-content>:Ento:504865</ext-link>); <bold>F</bold>. Male (<ext-link xmlns:xlink="http://www.w3.org/1999/xlink" xlink:href="http://arctos.database.museum/guid/UAM:Ento:504866" ext-link-type="uri" xlink:type="simple"><named-content content-type="dwc:institutional_code" xlink:title="University of Arkansas at Monticello" xlink:href="http://grbio.org/institution/university-arkansas-monticello" xlink:type="simple">UAM</named-content>:Ento:504866</ext-link>); <italic><tp:taxon-name><tp:taxon-name-part taxon-name-part-type="genus" reg="Boreus">Boreus</tp:taxon-name-part> <tp:taxon-name-part taxon-name-part-type="species" reg="gracilis">gracilis</tp:taxon-name-part></tp:taxon-name></italic>; <bold>G</bold>. Female (<ext-link xmlns:xlink="http://www.w3.org/1999/xlink" xlink:href="http://arctos.database.museum/guid/UAM:Ento:457836" ext-link-type="uri" xlink:type="simple"><named-content content-type="dwc:institutional_code" xlink:title="University of Arkansas at Monticello" xlink:href="http://grbio.org/institution/university-arkansas-monticello" xlink:type="simple">UAM</named-content>:Ento:457836</ext-link>); <bold>H</bold>. Male (<ext-link xmlns:xlink="http://www.w3.org/1999/xlink" xlink:href="http://arctos.database.museum/guid/UAM:Ento:477811" ext-link-type="uri" xlink:type="simple"><named-content content-type="dwc:institutional_code" xlink:title="University of Arkansas at Monticello" xlink:href="http://grbio.org/institution/university-arkansas-monticello" xlink:type="simple">UAM</named-content>:Ento:477811</ext-link>); <italic><tp:taxon-name><tp:taxon-name-part taxon-name-part-type="genus" reg="Boreus">Boreus</tp:taxon-name-part> <tp:taxon-name-part taxon-name-part-type="species" reg="timaryi">timaryi</tp:taxon-name-part></tp:taxon-name></italic> sp. nov.; <bold>I</bold>. Female (<ext-link xmlns:xlink="http://www.w3.org/1999/xlink" xlink:href="http://arctos.database.museum/guid/UAM:Ento:406584" ext-link-type="uri" xlink:type="simple"><named-content content-type="dwc:institutional_code" xlink:title="University of Arkansas at Monticello" xlink:href="http://grbio.org/institution/university-arkansas-monticello" xlink:type="simple">UAM</named-content>:Ento:406584</ext-link>); <bold>J</bold>. Male (<ext-link xmlns:xlink="http://www.w3.org/1999/xlink" xlink:href="http://arctos.database.museum/guid/UAM:Ento:507961" ext-link-type="uri" xlink:type="simple"><named-content content-type="dwc:institutional_code" xlink:title="University of Arkansas at Monticello" xlink:href="http://grbio.org/institution/university-arkansas-monticello" xlink:type="simple">UAM</named-content>:Ento:507961</ext-link>). Photo credits: TLK.</p></caption><graphic xmlns:xlink="http://www.w3.org/1999/xlink" xlink:href="zookeys-1267-119_article-170946__-g002.jpg" id="oo_1518838.jpg" position="float" orientation="portrait" xlink:type="simple"><uri content-type="original_file" xlink:type="simple">https://binary.pensoft.net/fig/1518838</uri></graphic></fig><fig id="F10" position="float" orientation="portrait"><object-id xmlns:xlink="http://www.w3.org/1999/xlink" content-type="doi" xlink:type="simple">10.3897/zookeys.1267.170946.figure10</object-id><object-id xmlns:xlink="http://www.w3.org/1999/xlink" content-type="arpha" xlink:type="simple">53A1F65D-0848-56AB-A841-0BA5BA033382</object-id><label>Figure 10.</label><caption><p><bold>A</bold>. <italic><tp:taxon-name><tp:taxon-name-part taxon-name-part-type="genus" reg="Boreus">Boreus</tp:taxon-name-part> <tp:taxon-name-part taxon-name-part-type="species" reg="timaryi">timaryi</tp:taxon-name-part></tp:taxon-name></italic> sp. nov. female (top) and male (bottom) viewed laterally. <bold>B</bold>. Collection localities for <italic><tp:taxon-name><tp:taxon-name-part taxon-name-part-type="genus" reg="Boreus">B.</tp:taxon-name-part> <tp:taxon-name-part taxon-name-part-type="species" reg="timaryi">timaryi</tp:taxon-name-part></tp:taxon-name></italic>. <bold>C</bold>. Habitat of <italic><tp:taxon-name><tp:taxon-name-part taxon-name-part-type="genus" reg="Boreus">B.</tp:taxon-name-part> <tp:taxon-name-part taxon-name-part-type="species" reg="timaryi">timaryi</tp:taxon-name-part></tp:taxon-name></italic> holotype. Photo credit: DSS.</p></caption><graphic xmlns:xlink="http://www.w3.org/1999/xlink" xlink:href="zookeys-1267-119_article-170946__-g010.jpg" id="oo_1518846.jpg" position="float" orientation="portrait" xlink:type="simple"><uri content-type="original_file" xlink:type="simple">https://binary.pensoft.net/fig/1518846</uri></graphic></fig><fig id="F19" position="float" orientation="portrait"><object-id xmlns:xlink="http://www.w3.org/1999/xlink" content-type="doi" xlink:type="simple">10.3897/zookeys.1267.170946.figure19</object-id><object-id xmlns:xlink="http://www.w3.org/1999/xlink" content-type="arpha" xlink:type="simple">054BB652-B46F-5AEE-ACE7-16C89C5F43D8</object-id><label>Figure 19.</label><caption><p><italic><tp:taxon-name><tp:taxon-name-part taxon-name-part-type="genus" reg="Boreus">Boreus</tp:taxon-name-part></tp:taxon-name></italic> spp. pronota, viewed laterally, with anterior to the left. <bold>A</bold>. Without pronotal bristles as seen in <italic><tp:taxon-name><tp:taxon-name-part taxon-name-part-type="genus" reg="Boreus">B.</tp:taxon-name-part> <tp:taxon-name-part taxon-name-part-type="species" reg="borealis">borealis</tp:taxon-name-part></tp:taxon-name></italic>; <bold>B</bold>. With pronotal bristles on the posterior margin only as seen in <italic><tp:taxon-name><tp:taxon-name-part taxon-name-part-type="genus" reg="Boreus">B.</tp:taxon-name-part> <tp:taxon-name-part taxon-name-part-type="species" reg="timaryi">timaryi</tp:taxon-name-part></tp:taxon-name></italic>; <bold>C</bold>. With pronotal bristles on the posterior and anterior margins as seen in <italic><tp:taxon-name><tp:taxon-name-part taxon-name-part-type="genus" reg="Boreus">B.</tp:taxon-name-part> <tp:taxon-name-part taxon-name-part-type="species" reg="tananaensis">tananaensis</tp:taxon-name-part></tp:taxon-name></italic>.</p></caption><graphic xmlns:xlink="http://www.w3.org/1999/xlink" xlink:href="zookeys-1267-119_article-170946__-g019.jpg" id="oo_1518860.jpg" position="float" orientation="portrait" xlink:type="simple"><uri content-type="original_file" xlink:type="simple">https://binary.pensoft.net/fig/1518860</uri></graphic></fig><fig id="F20" position="float" orientation="portrait"><object-id xmlns:xlink="http://www.w3.org/1999/xlink" content-type="doi" xlink:type="simple">10.3897/zookeys.1267.170946.figure20</object-id><object-id xmlns:xlink="http://www.w3.org/1999/xlink" content-type="arpha" xlink:type="simple">83582313-20C4-52C7-BC80-C127604117F0</object-id><label>Figure 20.</label><caption><p>Posterior of male <italic><tp:taxon-name><tp:taxon-name-part taxon-name-part-type="genus" reg="Boreus">Boreus</tp:taxon-name-part></tp:taxon-name></italic> spp. abdomens viewed laterally. <bold>A</bold>. 8<sup>th</sup> abdominal segments fused, as seen in <italic><tp:taxon-name><tp:taxon-name-part taxon-name-part-type="genus" reg="Boreus">Boreus</tp:taxon-name-part> <tp:taxon-name-part taxon-name-part-type="species" reg="timaryi">timaryi</tp:taxon-name-part></tp:taxon-name></italic> sp. nov. <bold>B</bold>. 8<sup>th</sup> abdominal segments unfused, as seen in <italic><tp:taxon-name><tp:taxon-name-part taxon-name-part-type="genus" reg="Boreus">B.</tp:taxon-name-part> <tp:taxon-name-part taxon-name-part-type="species" reg="tananaensis">tananaensis</tp:taxon-name-part></tp:taxon-name></italic> sp. nov.</p></caption><graphic xmlns:xlink="http://www.w3.org/1999/xlink" xlink:href="zookeys-1267-119_article-170946__-g020.jpg" id="oo_1518861.jpg" position="float" orientation="portrait" xlink:type="simple"><uri content-type="original_file" xlink:type="simple">https://binary.pensoft.net/fig/1518861</uri></graphic></fig><fig id="F23" position="float" orientation="portrait"><object-id xmlns:xlink="http://www.w3.org/1999/xlink" content-type="doi" xlink:type="simple">10.3897/zookeys.1267.170946.figure23</object-id><object-id xmlns:xlink="http://www.w3.org/1999/xlink" content-type="arpha" xlink:type="simple">728C2858-B44C-572D-AFCD-A36F1C73FD9F</object-id><label>Figure 23.</label><caption><p>Tergal apophyses <bold>A</bold>. Present, as seen on <italic><tp:taxon-name><tp:taxon-name-part taxon-name-part-type="genus" reg="Boreus">B.</tp:taxon-name-part> <tp:taxon-name-part taxon-name-part-type="species" reg="timaryi">timaryi</tp:taxon-name-part></tp:taxon-name></italic> (indicated by arrows); <bold>B</bold>. Absent, as seen on <italic><tp:taxon-name><tp:taxon-name-part taxon-name-part-type="genus" reg="Boreus">B.</tp:taxon-name-part> <tp:taxon-name-part taxon-name-part-type="species" reg="borealis">borealis</tp:taxon-name-part></tp:taxon-name></italic>.</p></caption><graphic xmlns:xlink="http://www.w3.org/1999/xlink" xlink:href="zookeys-1267-119_article-170946__-g023.jpg" id="oo_1518864.jpg" position="float" orientation="portrait" xlink:type="simple"><uri content-type="original_file" xlink:type="simple">https://binary.pensoft.net/fig/1518864</uri></graphic></fig></tp:treatment-sec><ref-list><ref id="B1"><mixed-citation xmlns:xlink="http://www.w3.org/1999/xlink" xlink:type="simple">Banks N (1923) <tp:taxon-name><tp:taxon-name-part taxon-name-part-type="order">Mecoptera</tp:taxon-name-part></tp:taxon-name>. In: McAtee WL, Hebard M, Ferris GF, Patch EM, Banks M, Forbes WT, Wickham HF, Alexander CP, Malloch JR, Walton WR, Viereck HL, Chamberlin RV (Eds) Insects, Arachnids, and Chilopods of the Pribilof Islands, Alaska. U.S.D.A Bureau of Biological Survey, North American Fauna 46: 158.</mixed-citation></ref></ref-list></tp:taxon-treatment>
