# Supplementary material for: A taxonomic review of Boreus (Mecoptera, Boreidae) with descriptions of two new Alaskan species
Source: Zookeys. 2026 Jan 23;1267:119–78. doi: 10.3897/zookeys.1267.170946 (PMC12859649; doi:10.3897/zookeys.1267.170946)
Supplement: XML Treatment for Boreus gracilis [file zookeys.1267.170946-treatment3.xml]

<!DOCTYPE tp:taxon-treatment
  PUBLIC "-//TaxonX//DTD Taxonomic Treatment Publishing DTD v0 20100105//EN" "tax-treatment-NSO.dtd">
<tp:taxon-treatment xmlns:tp="http://www.plazi.org/taxpub"><tp:treatment-meta><kwd-group><label>Taxon classification</label><kwd>
                <named-content content-type="kingdom">Animalia</named-content>
              </kwd><kwd>
                <named-content content-type="order">Mecoptera</named-content>
              </kwd><kwd>
                <named-content content-type="family">Boreidae</named-content>
              </kwd></kwd-group><mixed-citation publication-type="journal"><person-group><name><surname>Kane</surname><given-names>Taylor L.</given-names></name><name><surname>Sikes</surname><given-names>Derek S.</given-names></name><name><surname>Schiff</surname><given-names>Nathan</given-names></name></person-group><article-title>A taxonomic review of <italic><tp:taxon-name><tp:taxon-name-part taxon-name-part-type="genus" reg="Boreus">Boreus</tp:taxon-name-part></tp:taxon-name></italic> (<tp:taxon-name><tp:taxon-name-part taxon-name-part-type="order" reg="Mecoptera">Mecoptera</tp:taxon-name-part></tp:taxon-name>, <tp:taxon-name><tp:taxon-name-part taxon-name-part-type="family" reg="Boreidae">Boreidae</tp:taxon-name-part></tp:taxon-name>) with descriptions of two new Alaskan species</article-title><source>Zookeys</source><day>23</day><month>01</month><year>2026</year><volume>1267</volume><fpage>119</fpage><lpage>178</lpage><pub-id pub-id-type="doi">10.3897/zookeys.1267.170946</pub-id></mixed-citation></tp:treatment-meta><tp:nomenclature><tp:taxon-name><object-id xmlns:xlink="http://www.w3.org/1999/xlink" content-type="arpha" xlink:type="simple">6BA4DE3C-FB6B-5093-9505-E6030441AD84</object-id><tp:taxon-name-part taxon-name-part-type="genus" reg="Boreus">Boreus</tp:taxon-name-part> <tp:taxon-name-part taxon-name-part-type="species" reg="gracilis">gracilis</tp:taxon-name-part></tp:taxon-name><tp:taxon-authority>Carpenter, 1935, stat. res.</tp:taxon-authority><xref ref-type="fig" rid="F1">Figs 1F</xref><xref ref-type="fig" rid="F2">, 2G</xref><xref ref-type="fig" rid="F2">, 2H</xref><xref ref-type="fig" rid="F11">, 11</xref><xref ref-type="fig" rid="F21">, 21A</xref><xref ref-type="fig" rid="F22">, 22A</xref><xref ref-type="fig" rid="F26">, 26A</xref></tp:nomenclature><tp:treatment-sec sec-type="Material examined"><title>Material examined.</title><p>Redescription based on 1 ♂ in ethanol, 3 ♂♂ pinned, 6 ♀♀ in ethanol, and 8 ♀♀ pinned: <bold><italic>Paratype</italic></bold> United States – <bold>Alaska</bold> • ♀; Between Kennicott and McCarthy; <named-content xmlns:xlink="http://www.w3.org/1999/xlink" content-type="dwc:verbatimCoordinates" xlink:type="simple">61.4, -142.9</named-content>; 15 Apr. 1934; Wilbur Lloyd leg.; <named-content xmlns:xlink="http://www.w3.org/1999/xlink" content-type="dwc:institutional_code" xlink:title="Museum of Comparative Zoology" xlink:href="http://grbio.org/institution/museum-comparative-zoology" xlink:type="simple">MCZ</named-content>:Ent:22361.</p></tp:treatment-sec><tp:treatment-sec sec-type="Other material"><title>Other material.</title><p>(4 ♂♂, 13 ♀♀) United States – <bold>Alaska</bold> • 3 ♂♂, 7 ♀♀; Same collection data as paratype; 15–29 Apr. 1935; J. E. Lloyd leg.; <named-content xmlns:xlink="http://www.w3.org/1999/xlink" content-type="dwc:institutional_code" xlink:title="Museum of Comparative Zoology" xlink:href="http://grbio.org/institution/museum-comparative-zoology" xlink:type="simple">MCZ</named-content>:Ent:732346, <named-content xmlns:xlink="http://www.w3.org/1999/xlink" content-type="dwc:institutional_code" xlink:title="Museum of Comparative Zoology" xlink:href="http://grbio.org/institution/museum-comparative-zoology" xlink:type="simple">MCZ</named-content>:Ent:732347, <named-content xmlns:xlink="http://www.w3.org/1999/xlink" content-type="dwc:institutional_code" xlink:title="Museum of Comparative Zoology" xlink:href="http://grbio.org/institution/museum-comparative-zoology" xlink:type="simple">MCZ</named-content>:Ent:732348, <named-content xmlns:xlink="http://www.w3.org/1999/xlink" content-type="dwc:institutional_code" xlink:title="Museum of Comparative Zoology" xlink:href="http://grbio.org/institution/museum-comparative-zoology" xlink:type="simple">MCZ</named-content>:Ent:732349, <named-content xmlns:xlink="http://www.w3.org/1999/xlink" content-type="dwc:institutional_code" xlink:title="Museum of Comparative Zoology" xlink:href="http://grbio.org/institution/museum-comparative-zoology" xlink:type="simple">MCZ</named-content>:Ent:732350, <named-content xmlns:xlink="http://www.w3.org/1999/xlink" content-type="dwc:institutional_code" xlink:title="Museum of Comparative Zoology" xlink:href="http://grbio.org/institution/museum-comparative-zoology" xlink:type="simple">MCZ</named-content>:Ent:732351, <named-content xmlns:xlink="http://www.w3.org/1999/xlink" content-type="dwc:institutional_code" xlink:title="Museum of Comparative Zoology" xlink:href="http://grbio.org/institution/museum-comparative-zoology" xlink:type="simple">MCZ</named-content>:Ent:732352, <named-content xmlns:xlink="http://www.w3.org/1999/xlink" content-type="dwc:institutional_code" xlink:title="Museum of Comparative Zoology" xlink:href="http://grbio.org/institution/museum-comparative-zoology" xlink:type="simple">MCZ</named-content>:Ent:732353, <named-content xmlns:xlink="http://www.w3.org/1999/xlink" content-type="dwc:institutional_code" xlink:title="Museum of Comparative Zoology" xlink:href="http://grbio.org/institution/museum-comparative-zoology" xlink:type="simple">MCZ</named-content>:Ent:732354, <named-content xmlns:xlink="http://www.w3.org/1999/xlink" content-type="dwc:institutional_code" xlink:title="Museum of Comparative Zoology" xlink:href="http://grbio.org/institution/museum-comparative-zoology" xlink:type="simple">MCZ</named-content>:Ent:732355. • 1 ♀; Wrangell-St. Elias National Park, along Wagon Road between McCarthy and Kennicott; <named-content xmlns:xlink="http://www.w3.org/1999/xlink" content-type="dwc:verbatimCoordinates" xlink:type="simple">61.47138889, -142.87944444</named-content>; 16 Sept. 2021; Thalles Pereira leg.; <ext-link xmlns:xlink="http://www.w3.org/1999/xlink" xlink:href="http://arctos.database.museum/guid/UAM:Ento:451096" ext-link-type="uri" xlink:type="simple"><named-content content-type="dwc:institutional_code" xlink:title="University of Arkansas at Monticello" xlink:href="http://grbio.org/institution/university-arkansas-monticello" xlink:type="simple">UAM</named-content>:Ento:451096</ext-link>. • 4 ♀♀; Same collection data as previous; <named-content xmlns:xlink="http://www.w3.org/1999/xlink" content-type="dwc:verbatimCoordinates" xlink:type="simple">61.47305556, -142.88027778</named-content>; TLK leg.; <ext-link xmlns:xlink="http://www.w3.org/1999/xlink" xlink:href="http://arctos.database.museum/guid/UAM:Ento:451105" ext-link-type="uri" xlink:type="simple"><named-content content-type="dwc:institutional_code" xlink:title="University of Arkansas at Monticello" xlink:href="http://grbio.org/institution/university-arkansas-monticello" xlink:type="simple">UAM</named-content>:Ento:451105</ext-link>, <ext-link xmlns:xlink="http://www.w3.org/1999/xlink" xlink:href="http://arctos.database.museum/guid/UAM:Ento:457835" ext-link-type="uri" xlink:type="simple"><named-content content-type="dwc:institutional_code" xlink:title="University of Arkansas at Monticello" xlink:href="http://grbio.org/institution/university-arkansas-monticello" xlink:type="simple">UAM</named-content>:Ento:457835</ext-link>, <ext-link xmlns:xlink="http://www.w3.org/1999/xlink" xlink:href="http://arctos.database.museum/guid/UAM:Ento:457836" ext-link-type="uri" xlink:type="simple"><named-content content-type="dwc:institutional_code" xlink:title="University of Arkansas at Monticello" xlink:href="http://grbio.org/institution/university-arkansas-monticello" xlink:type="simple">UAM</named-content>:Ento:457836</ext-link>, <ext-link xmlns:xlink="http://www.w3.org/1999/xlink" xlink:href="http://arctos.database.museum/guid/UAM:Ento:457837" ext-link-type="uri" xlink:type="simple"><named-content content-type="dwc:institutional_code" xlink:title="University of Arkansas at Monticello" xlink:href="http://grbio.org/institution/university-arkansas-monticello" xlink:type="simple">UAM</named-content>:Ento:457837</ext-link>. • 1 ♂, 1 ♀; Same collection data as previous; <named-content xmlns:xlink="http://www.w3.org/1999/xlink" content-type="dwc:verbatimCoordinates" xlink:type="simple">61.4690, -142.8776</named-content>; 23 Sept. 2022; <ext-link xmlns:xlink="http://www.w3.org/1999/xlink" xlink:href="http://arctos.database.museum/guid/UAM:Ento:477811" ext-link-type="uri" xlink:type="simple"><named-content content-type="dwc:institutional_code" xlink:title="University of Arkansas at Monticello" xlink:href="http://grbio.org/institution/university-arkansas-monticello" xlink:type="simple">UAM</named-content>:Ento:477811</ext-link>, <ext-link xmlns:xlink="http://www.w3.org/1999/xlink" xlink:href="http://arctos.database.museum/guid/UAM:Ento:477815" ext-link-type="uri" xlink:type="simple"><named-content content-type="dwc:institutional_code" xlink:title="University of Arkansas at Monticello" xlink:href="http://grbio.org/institution/university-arkansas-monticello" xlink:type="simple">UAM</named-content>:Ento:477815</ext-link>.</p></tp:treatment-sec><tp:treatment-sec sec-type="Diagnosis"><title>Diagnosis.</title><p><italic><tp:taxon-name><tp:taxon-name-part taxon-name-part-type="genus" reg="Boreus">Boreus</tp:taxon-name-part> <tp:taxon-name-part taxon-name-part-type="species" reg="gracilis">gracilis</tp:taxon-name-part></tp:taxon-name></italic> can be differentiated from non-Alaskan members of the <italic>brumalis</italic> subgroup of the <italic>nivoriundus</italic> species group sensu <xref ref-type="bibr" rid="B63">Penny 1977</xref> (<italic><tp:taxon-name><tp:taxon-name-part taxon-name-part-type="genus" reg="Boreus">B.</tp:taxon-name-part> <tp:taxon-name-part taxon-name-part-type="species" reg="brumalis">brumalis</tp:taxon-name-part></tp:taxon-name></italic>, <italic><tp:taxon-name><tp:taxon-name-part taxon-name-part-type="genus" reg="Boreus">B.</tp:taxon-name-part> <tp:taxon-name-part taxon-name-part-type="species" reg="bomari">bomari</tp:taxon-name-part></tp:taxon-name></italic>, <italic><tp:taxon-name><tp:taxon-name-part taxon-name-part-type="genus" reg="Boreus">B.</tp:taxon-name-part> <tp:taxon-name-part taxon-name-part-type="species" reg="insulanus">insulanus</tp:taxon-name-part></tp:taxon-name></italic>, <italic><tp:taxon-name><tp:taxon-name-part taxon-name-part-type="genus" reg="Boreus">B.</tp:taxon-name-part> <tp:taxon-name-part taxon-name-part-type="species" reg="nix">nix</tp:taxon-name-part></tp:taxon-name></italic>, and <italic><tp:taxon-name><tp:taxon-name-part taxon-name-part-type="genus" reg="Boreus">B.</tp:taxon-name-part> <tp:taxon-name-part taxon-name-part-type="species" reg="pilosus">pilosus</tp:taxon-name-part></tp:taxon-name></italic>) by the greatly reduced or absent median ocellus, and from most members of the species group by the presence and relative length of cruciate bristles on the female mesonotum, which are similar in length to pronotal bristles and distinctly longer than the surrounding hairs. <italic><tp:taxon-name><tp:taxon-name-part taxon-name-part-type="genus" reg="Boreus">Boreus</tp:taxon-name-part> <tp:taxon-name-part taxon-name-part-type="species" reg="gracilis">gracilis</tp:taxon-name-part></tp:taxon-name></italic> differs from its apparent sister species (see below) <italic><tp:taxon-name><tp:taxon-name-part taxon-name-part-type="genus" reg="Boreus">B.</tp:taxon-name-part> <tp:taxon-name-part taxon-name-part-type="species" reg="tananaensis">tananaensis</tp:taxon-name-part></tp:taxon-name></italic> by the length of the thoracic and abdominal hairs, which reach up to half the length of the thoracic bristles in <italic><tp:taxon-name><tp:taxon-name-part taxon-name-part-type="genus" reg="Boreus">B.</tp:taxon-name-part> <tp:taxon-name-part taxon-name-part-type="species" reg="gracilis">gracilis</tp:taxon-name-part></tp:taxon-name></italic> and are shorter than half the length of the thoracic bristles in <italic><tp:taxon-name><tp:taxon-name-part taxon-name-part-type="genus" reg="Boreus">B.</tp:taxon-name-part> <tp:taxon-name-part taxon-name-part-type="species" reg="tananaensis">tananaensis</tp:taxon-name-part></tp:taxon-name></italic>. <italic><tp:taxon-name><tp:taxon-name-part taxon-name-part-type="genus" reg="Boreus">Boreus</tp:taxon-name-part> <tp:taxon-name-part taxon-name-part-type="species" reg="gracilis">gracilis</tp:taxon-name-part></tp:taxon-name></italic> can also be differentiated from <italic><tp:taxon-name><tp:taxon-name-part taxon-name-part-type="genus" reg="Boreus">B.</tp:taxon-name-part> <tp:taxon-name-part taxon-name-part-type="species" reg="tananaensis">tananaensis</tp:taxon-name-part></tp:taxon-name></italic> by coloration; <italic><tp:taxon-name><tp:taxon-name-part taxon-name-part-type="genus" reg="Boreus">B.</tp:taxon-name-part> <tp:taxon-name-part taxon-name-part-type="species" reg="gracilis">gracilis</tp:taxon-name-part></tp:taxon-name></italic> is brown with a gold iridescence while <italic><tp:taxon-name><tp:taxon-name-part taxon-name-part-type="genus" reg="Boreus">B.</tp:taxon-name-part> <tp:taxon-name-part taxon-name-part-type="species" reg="tananaensis">tananaensis</tp:taxon-name-part></tp:taxon-name></italic> is brown with a green-blue iridescence. This difference in coloration is less obvious in pinned specimens. Male <italic><tp:taxon-name><tp:taxon-name-part taxon-name-part-type="genus" reg="Boreus">B.</tp:taxon-name-part> <tp:taxon-name-part taxon-name-part-type="species" reg="gracilis">gracilis</tp:taxon-name-part></tp:taxon-name></italic> also differ from <italic><tp:taxon-name><tp:taxon-name-part taxon-name-part-type="genus" reg="Boreus">B.</tp:taxon-name-part> <tp:taxon-name-part taxon-name-part-type="species" reg="tananaensis">tananaensis</tp:taxon-name-part></tp:taxon-name></italic> in the shape of the cleft of the distal hood, which is long and narrow as opposed to short and triangular in <italic><tp:taxon-name><tp:taxon-name-part taxon-name-part-type="genus" reg="Boreus">B.</tp:taxon-name-part> <tp:taxon-name-part taxon-name-part-type="species" reg="tananaensis">tananaensis</tp:taxon-name-part></tp:taxon-name></italic>, and the posterior margin of the denticular area, which is straight in <italic><tp:taxon-name><tp:taxon-name-part taxon-name-part-type="genus" reg="Boreus">B.</tp:taxon-name-part> <tp:taxon-name-part taxon-name-part-type="species" reg="gracilis">gracilis</tp:taxon-name-part></tp:taxon-name></italic> and curves in towards the cleft in <italic><tp:taxon-name><tp:taxon-name-part taxon-name-part-type="genus" reg="Boreus">B.</tp:taxon-name-part> <tp:taxon-name-part taxon-name-part-type="species" reg="tananaensis">tananaensis</tp:taxon-name-part></tp:taxon-name></italic>.</p></tp:treatment-sec><tp:treatment-sec sec-type="Description"><title>Description.</title><p><bold><italic>Head</italic></bold>. Head dark with golden iridescent sheen from top of head to below eyes. Maxillolabial complex non-iridescent, similar in color to rest of head except on the lateral sides of the clypeus, which are paler. Head length measured from top of head to distal tip of labrum 1.14–1.57 mm (female mean = 1.42, male mean = 1.22). Eyes reddish-purple. Length of eye 0.42–0.54 mm (female mean = 0.47, male mean = 0.43). Lateral ocelli more than diameter of ocellus away from compound eye margin. Median ocellus reduced, significantly smaller than lateral ocelli, or absent. Epistomal suture extending laterally to intersect the margin of the maxillolabial complex, creating a triangular shape. Antennae with 20–22 antennomeres (mode for both sexes = 21). Antennae dark brown. Fine white hairs covering entire head, most dense and long on frontal region. Maxillolabial complex to rostrum length ratio 0.59–0.93 (female mean = 0.85, male mean = 0.76).</p><p><bold><italic>Thorax</italic></bold>. Pronotum grayish-brown, paler than head and abdominal terga, with two transverse furrows. Anterior edge of pronotum with 2–4 (mode = 3) bristles on each side. Posterior edges of pronotum with 2–3 (mode = 2) bristles on each side. Mesonotum similar in color to pronotum, episternum and epimeron paler than dorsal face. Mesoscutellum with two bristles curving inward in females, males without bristles. Metanotum similar in color to mesonotum, without bristles.</p><p><bold><italic>Legs</italic></bold>. Leg segments grayish-brown, darker adjacent to joints, giving a striped appearance. Coxae covered in long, fine, sparse, white hairs, denser on anterior face. All other leg segments covered in short, fine, dark hairs. Femur with apical-femoral spine present, long, pointed, and black, without additional spines. Tibia with two long, translucent-brown apical spurs. Tibia and tarsi with two rows of yellow spines on ventral surface, no spines on dorsal surface.</p><p><bold><italic>Female wings</italic></bold>. Forewings grayish-brown, translucent, covered in short, dense, fine, dark hairs, reduced to small ovals 0.30–0.41 mm (mean = 0.37) in length, covering entire hindwing.</p><p><bold><italic>Male wings</italic></bold>. Forewings grayish-brown, similar in color to legs, covered in short, dense, fine, dark hairs. Forewing length 1.38–1.48 mm (mean = 1.43). Outer margin of forewing tapers evenly when viewed dorsally. Margins of forewings bear 15–19 (no mode) inner spines and 13–16 (mode = 13) outer spines. Terminal spine of forewing significantly longer than penultimate inner spine. Hindwings longer than forewings, ending in flattened, curled tips. Hindwings with seven or eight (mode = 7) peg-like spines which decrease in size distally. Distal half of hindwings with dense, short, white hairs, ending before curved tip.</p><p><bold><italic>Female abdomen</italic></bold>. Terga and sterna dark grayish-brown with gold iridescent sheen, covered in long, fine, dense, near-translucent hairs. Intersegmental membrane varies in color from red to pale yellow. Tergum 8 with fine wrinkles and short, fine, sparse, near-translucent hairs. Female terminalia (segments 9–11) greyish brown, similar in color to legs. Ovipositor (segments 9–11) 1.03–1.31 mm (mean = 1.20) in length. Ovipositor to rostrum length ratio 1.19–1.50 (mean = 1.37). Tergum 9 0.08–0.18 mm (mean = 0.13) in length, with long, fine, sparse, near-translucent hairs. Tergum 10 0.69–0.85 mm (mean = 0.80) in length, with sparse, long hairs present. Segment 11 and cerci fused, 0.30–0.39 mm (mean = 0.35) in length, with short, fine, sparse translucent hairs on dorsal surface and longer, thicker, denser, translucent-white hairs on ventral surface. Ventral ovipositor valves (valvulae) 0.89–1.20 mm (mean = 1.07) in length, with medium-length, fine, sparse, translucent hairs on the ventral surface and short, peg-like spines with hairs emerging from them on the distal half to third.</p><p><bold><italic>Male abdomen</italic></bold>. Terga and sterna 1–8 colored as in female. Tergum 8 and sternum 8 not fused. Tergum 9 and sternum 9 not fused. Tergum 9 with a small hood extending laterally to median of the denticular areas, with short median septum and deep cleft. Cleft margins parallel. Tergal pockets not fully separated, covered in fine, short white hairs. Denticular area does not extend into tergal pockets. Sternum 9 (hypandrium) is broadly triangular, with distal edge deeply notched, reaching to distal edge of basistyles, covered in long, fine, dense, white hairs. Dististyles dark brown, covered in long, fine, dense, white hairs. Basal lobe of dististyle square, separated from base of dististyle by triangular cleft. Outside of dististyle with denticles extending from base of dististylar claw to basal lobe. Tergum 10 and sternum 10 reduced, small oval sclerites, covered in short, fine hairs, rarely visible.</p><p><bold><italic>Body length</italic></bold>. Females: preserved in ethanol 3.77–4.54 mm (mean = 4.21), pinned 3.81–4.81 mm (mean = 4.355). Males: preserved in ethanol 3.09 mm, pinned 2.38–3.27 mm (mean = 2.82).</p><p><bold><italic>DNA</italic></bold>. We obtained three COI sequences for <italic><tp:taxon-name><tp:taxon-name-part taxon-name-part-type="genus" reg="Boreus">B.</tp:taxon-name-part> <tp:taxon-name-part taxon-name-part-type="species" reg="gracilis">gracilis</tp:taxon-name-part></tp:taxon-name></italic> from one locality. There were no variable sites within the sequences. <abbrev xmlns:xlink="http://www.w3.org/1999/xlink" xlink:title="Barcode of Life Data Systems" xlink:type="simple">BOLD</abbrev> BIN: <ext-link xmlns:xlink="http://www.w3.org/1999/xlink" xlink:href="https://portal.boldsystems.org/bin/BOLD:AES2569" ext-link-type="uri" xlink:type="simple">BOLD:AES2569</ext-link>.</p></tp:treatment-sec><tp:treatment-sec sec-type="Distribution"><title>Distribution.</title><p><italic><tp:taxon-name><tp:taxon-name-part taxon-name-part-type="genus" reg="Boreus">Boreus</tp:taxon-name-part> <tp:taxon-name-part taxon-name-part-type="species" reg="gracilis">gracilis</tp:taxon-name-part></tp:taxon-name></italic> has been collected between McCarthy and Kennicott Alaska (Fig. <xref ref-type="fig" rid="F11">11B</xref>). In 1934, <italic><tp:taxon-name><tp:taxon-name-part taxon-name-part-type="genus" reg="Boreus">B.</tp:taxon-name-part> <tp:taxon-name-part taxon-name-part-type="species" reg="gracilis">gracilis</tp:taxon-name-part></tp:taxon-name></italic> was collected between McCarthy and Kennicott (<xref ref-type="bibr" rid="B13">Carpenter 1935</xref>), and in 1935 additional specimens were collected in Kennicott and in McCarthy (<xref ref-type="bibr" rid="B14">Carpenter 1936</xref>). In 2021 and 2022, specimens were collected between McCarthy and Kennicott along the Wagon Road trail.</p></tp:treatment-sec><tp:treatment-sec sec-type="Ecology"><title>Ecology.</title><p><italic><tp:taxon-name><tp:taxon-name-part taxon-name-part-type="genus" reg="Boreus">Boreus</tp:taxon-name-part> <tp:taxon-name-part taxon-name-part-type="species" reg="gracilis">gracilis</tp:taxon-name-part></tp:taxon-name></italic> has only been collected in sympatry with <italic><tp:taxon-name><tp:taxon-name-part taxon-name-part-type="genus" reg="Boreus">B.</tp:taxon-name-part> <tp:taxon-name-part taxon-name-part-type="species" reg="intermedius">intermedius</tp:taxon-name-part></tp:taxon-name></italic>. Specimens were collected from boreal forest in a mountainous area bordering Kennicott glacier, consisting of predominantly spruce, alder, and willow, and groundcover consisting of moss and short shrubs (Fig. <xref ref-type="fig" rid="F11">11C</xref>). Within this habitat, <italic><tp:taxon-name><tp:taxon-name-part taxon-name-part-type="genus" reg="Boreus">B.</tp:taxon-name-part> <tp:taxon-name-part taxon-name-part-type="species" reg="gracilis">gracilis</tp:taxon-name-part></tp:taxon-name></italic> specimens were collected from moss on steep, near vertical rock surfaces and glacial deposits. In 1934 and 1935, this species was collected in April. Despite efforts to collect in the spring (May), <italic><tp:taxon-name><tp:taxon-name-part taxon-name-part-type="genus" reg="Boreus">B.</tp:taxon-name-part> <tp:taxon-name-part taxon-name-part-type="species" reg="gracilis">gracilis</tp:taxon-name-part></tp:taxon-name></italic> has since only been collected in September (2021, 2022). Specimens were collected on overcast and rainy days when the moss cover was very wet. In 1934, <italic><tp:taxon-name><tp:taxon-name-part taxon-name-part-type="genus" reg="Boreus">B.</tp:taxon-name-part> <tp:taxon-name-part taxon-name-part-type="species" reg="gracilis">gracilis</tp:taxon-name-part></tp:taxon-name></italic> specimens were collected on top of snow.</p><p>Both historic (1934: 2 ♀♀, 1935: 3 ♂♂, 7 ♀♀) and recent (2021: 5 ♀♀, 2022: 1 ♂, 1 ♀) collection events indicate that female <italic><tp:taxon-name><tp:taxon-name-part taxon-name-part-type="genus" reg="Boreus">B.</tp:taxon-name-part> <tp:taxon-name-part taxon-name-part-type="species" reg="gracilis">gracilis</tp:taxon-name-part></tp:taxon-name></italic> are more numerous than males (total: 4 ♂♂, 15 ♀♀). This is the only Alaskan species in which such an uneven sex ratio has been observed, but similar ratios have been observed in other species (<xref ref-type="bibr" rid="B42">Lestage 1941</xref>; <xref ref-type="bibr" rid="B18">Cooper 1974</xref>) and larger sample sizes are needed to be confident of this result.</p></tp:treatment-sec><tp:treatment-sec sec-type="Remarks"><title>Remarks.</title><p>As the holotype of <italic><tp:taxon-name><tp:taxon-name-part taxon-name-part-type="genus" reg="Boreus">B.</tp:taxon-name-part> <tp:taxon-name-part taxon-name-part-type="species" reg="gracilis">gracilis</tp:taxon-name-part></tp:taxon-name></italic> has been lost, we were only able to examine a paratype. The <italic><tp:taxon-name><tp:taxon-name-part taxon-name-part-type="genus" reg="Boreus">B.</tp:taxon-name-part> <tp:taxon-name-part taxon-name-part-type="species" reg="gracilis">gracilis</tp:taxon-name-part></tp:taxon-name></italic> specimens collected in 1934 were initially identified as <italic><tp:taxon-name><tp:taxon-name-part taxon-name-part-type="genus" reg="Boreus">B.</tp:taxon-name-part> <tp:taxon-name-part taxon-name-part-type="species" reg="unicolor">unicolor</tp:taxon-name-part></tp:taxon-name></italic> (<xref ref-type="bibr" rid="B46">Lloyd 1934</xref>), a species that has since been synonymized under <italic><tp:taxon-name><tp:taxon-name-part taxon-name-part-type="genus" reg="Boreus">B.</tp:taxon-name-part> <tp:taxon-name-part taxon-name-part-type="species" reg="californicus">californicus</tp:taxon-name-part></tp:taxon-name></italic> Packard, 1870 (<xref ref-type="bibr" rid="B63">Penny 1977</xref>). Contrary to what Lloyd reported (1934), the morphology of the <italic><tp:taxon-name><tp:taxon-name-part taxon-name-part-type="genus" reg="Boreus">B.</tp:taxon-name-part> <tp:taxon-name-part taxon-name-part-type="species" reg="gracilis">gracilis</tp:taxon-name-part></tp:taxon-name></italic> specimens is inconsistent with the description of <italic><tp:taxon-name><tp:taxon-name-part taxon-name-part-type="genus" reg="Boreus">B.</tp:taxon-name-part> <tp:taxon-name-part taxon-name-part-type="species" reg="unicolor">unicolor</tp:taxon-name-part></tp:taxon-name></italic>, both in terms of overall size, ovipositor length, and pilosity.</p><p>The original description for <italic><tp:taxon-name><tp:taxon-name-part taxon-name-part-type="genus" reg="Boreus">B.</tp:taxon-name-part> <tp:taxon-name-part taxon-name-part-type="species" reg="gracilis">gracilis</tp:taxon-name-part></tp:taxon-name></italic> was based on female specimens only. <xref ref-type="bibr" rid="B13">Carpenter (1935)</xref> identified the female forewings not entirely covering the hindwing scar as a diagnostic character; however, this appears to be an artifact of preservation – this trait is not found in any <italic><tp:taxon-name><tp:taxon-name-part taxon-name-part-type="genus" reg="Boreus">B.</tp:taxon-name-part> <tp:taxon-name-part taxon-name-part-type="species" reg="gracilis">gracilis</tp:taxon-name-part></tp:taxon-name></italic> specimen stored in alcohol or freshly collected. In his description of male <italic><tp:taxon-name><tp:taxon-name-part taxon-name-part-type="genus" reg="Boreus">B.</tp:taxon-name-part> <tp:taxon-name-part taxon-name-part-type="species" reg="gracilis">gracilis</tp:taxon-name-part></tp:taxon-name></italic>, <xref ref-type="bibr" rid="B14">Carpenter (1936)</xref> noted that males had “nearly straight outer margins of the wings.” <xref ref-type="bibr" rid="B63">Penny (1977)</xref> used this trait as the basis for his synonymization of <italic><tp:taxon-name><tp:taxon-name-part taxon-name-part-type="genus" reg="Boreus">B.</tp:taxon-name-part> <tp:taxon-name-part taxon-name-part-type="species" reg="gracilis">gracilis</tp:taxon-name-part></tp:taxon-name></italic> under <italic><tp:taxon-name><tp:taxon-name-part taxon-name-part-type="genus" reg="Boreus">B.</tp:taxon-name-part> <tp:taxon-name-part taxon-name-part-type="species" reg="nix">nix</tp:taxon-name-part></tp:taxon-name></italic>: “[Carpenter] mentioned that this species differed from <italic><tp:taxon-name><tp:taxon-name-part taxon-name-part-type="genus" reg="Boreus">B.</tp:taxon-name-part> <tp:taxon-name-part taxon-name-part-type="species" reg="nix">nix</tp:taxon-name-part></tp:taxon-name></italic> only in having male wings which were not abruptly narrowed at mid-length. However, in observing the series he used in describing the male wings, I noted that these specimens do have such abruptly narrowed wings. As there are no other differences, I consider <italic>gracilis</italic> as a junior synonym of <italic>nix</italic>.” In reviewing the three male specimens remaining from Carpenter’s original series of male <italic><tp:taxon-name><tp:taxon-name-part taxon-name-part-type="genus" reg="Boreus">B.</tp:taxon-name-part> <tp:taxon-name-part taxon-name-part-type="species" reg="gracilis">gracilis</tp:taxon-name-part></tp:taxon-name></italic> as well as one freshly collected male specimen, the wings appear to taper evenly, as was described by Carpenter. This, paired with the presence of a median septum in the tergal hood of males, the consistent presence of mesothoracic bristles on females, and the absence or near-absence of a median ocellus supports the validity of the specific status of <italic><tp:taxon-name><tp:taxon-name-part taxon-name-part-type="genus" reg="Boreus">B.</tp:taxon-name-part> <tp:taxon-name-part taxon-name-part-type="species" reg="gracilis">gracilis</tp:taxon-name-part></tp:taxon-name></italic>, as do COI data (see molecular results section below). We therefore resurrect <italic><tp:taxon-name><tp:taxon-name-part taxon-name-part-type="genus" reg="Boreus">Boreus</tp:taxon-name-part> <tp:taxon-name-part taxon-name-part-type="species" reg="gracilis">gracilis</tp:taxon-name-part></tp:taxon-name></italic> in this work. The collection data on the label of all specimens collected in 1935 reads “Kennecott, Alaska April 15, ‘35.” However, <xref ref-type="bibr" rid="B14">Carpenter (1936)</xref> stated of these specimens “1 ♀ was collected at Kennecott, Alaska, April 15, 1935; and the rest at McCarthy, Alaska, April 29, 1935.” It is unclear which specimens were collected at which locality and on which date.</p></tp:treatment-sec><tp:treatment-sec><!--Section generated to contain objects referenced in tp:taxon-treatment.--><fig id="F1" position="float" orientation="portrait"><object-id xmlns:xlink="http://www.w3.org/1999/xlink" content-type="doi" xlink:type="simple">10.3897/zookeys.1267.170946.figure1</object-id><object-id xmlns:xlink="http://www.w3.org/1999/xlink" content-type="arpha" xlink:type="simple">6723B21A-57DF-5834-9F9B-EB74B95B63F7</object-id><label>Figure 1.</label><caption><p>Photos of living Alaskan <italic><tp:taxon-name><tp:taxon-name-part taxon-name-part-type="genus" reg="Boreus">Boreus</tp:taxon-name-part></tp:taxon-name></italic> spp. <bold>A</bold>. Female <italic><tp:taxon-name><tp:taxon-name-part taxon-name-part-type="genus" reg="Boreus">Boreus</tp:taxon-name-part> <tp:taxon-name-part taxon-name-part-type="species" reg="borealis">borealis</tp:taxon-name-part></tp:taxon-name></italic>; <bold>B</bold>. Male <italic><tp:taxon-name><tp:taxon-name-part taxon-name-part-type="genus" reg="Boreus">B.</tp:taxon-name-part> <tp:taxon-name-part taxon-name-part-type="species" reg="borealis">borealis</tp:taxon-name-part></tp:taxon-name></italic>; <bold>C</bold>. Female <italic><tp:taxon-name><tp:taxon-name-part taxon-name-part-type="genus" reg="Boreus">B.</tp:taxon-name-part> <tp:taxon-name-part taxon-name-part-type="species" reg="tananaensis">tananaensis</tp:taxon-name-part></tp:taxon-name></italic> sp. nov.; <bold>D</bold>. Male <italic><tp:taxon-name><tp:taxon-name-part taxon-name-part-type="genus" reg="Boreus">B.</tp:taxon-name-part> <tp:taxon-name-part taxon-name-part-type="species" reg="tananaensis">tananaensis</tp:taxon-name-part></tp:taxon-name></italic> sp. nov.; <bold>E</bold>. Female <italic><tp:taxon-name><tp:taxon-name-part taxon-name-part-type="genus" reg="Boreus">B.</tp:taxon-name-part> <tp:taxon-name-part taxon-name-part-type="species" reg="intermedius">intermedius</tp:taxon-name-part></tp:taxon-name></italic>; <bold>F</bold>. Female <italic><tp:taxon-name><tp:taxon-name-part taxon-name-part-type="genus" reg="Boreus">B.</tp:taxon-name-part> <tp:taxon-name-part taxon-name-part-type="species" reg="gracilis">gracilis</tp:taxon-name-part></tp:taxon-name></italic>. Photo credits: <bold>A</bold>: DSS, all others: TLK.</p></caption><graphic xmlns:xlink="http://www.w3.org/1999/xlink" xlink:href="zookeys-1267-119_article-170946__-g001.jpg" id="oo_1518837.jpg" position="float" orientation="portrait" xlink:type="simple"><uri content-type="original_file" xlink:type="simple">https://binary.pensoft.net/fig/1518837</uri></graphic></fig><fig id="F2" position="float" orientation="portrait"><object-id xmlns:xlink="http://www.w3.org/1999/xlink" content-type="doi" xlink:type="simple">10.3897/zookeys.1267.170946.figure2</object-id><object-id xmlns:xlink="http://www.w3.org/1999/xlink" content-type="arpha" xlink:type="simple">CA219C89-C78A-52C8-9909-76E4F359C59D</object-id><label>Figure 2.</label><caption><p>Alaskan <italic><tp:taxon-name><tp:taxon-name-part taxon-name-part-type="genus" reg="Boreus">Boreus</tp:taxon-name-part></tp:taxon-name></italic> species: <italic><tp:taxon-name><tp:taxon-name-part taxon-name-part-type="genus" reg="Boreus">Boreus</tp:taxon-name-part> <tp:taxon-name-part taxon-name-part-type="species" reg="borealis">borealis</tp:taxon-name-part></tp:taxon-name></italic>; <bold>A</bold>. Female (<ext-link xmlns:xlink="http://www.w3.org/1999/xlink" xlink:href="http://arctos.database.museum/guid/UAM:Ento:235218" ext-link-type="uri" xlink:type="simple"><named-content content-type="dwc:institutional_code" xlink:title="University of Arkansas at Monticello" xlink:href="http://grbio.org/institution/university-arkansas-monticello" xlink:type="simple">UAM</named-content>:Ento:235218</ext-link>); <bold>B</bold>. Male (<ext-link xmlns:xlink="http://www.w3.org/1999/xlink" xlink:href="http://arctos.database.museum/guid/UAM:Ento:235219" ext-link-type="uri" xlink:type="simple"><named-content content-type="dwc:institutional_code" xlink:title="University of Arkansas at Monticello" xlink:href="http://grbio.org/institution/university-arkansas-monticello" xlink:type="simple">UAM</named-content>:Ento:235219</ext-link>); <italic><tp:taxon-name><tp:taxon-name-part taxon-name-part-type="genus" reg="Boreus">Boreus</tp:taxon-name-part> <tp:taxon-name-part taxon-name-part-type="species" reg="intermedius">intermedius</tp:taxon-name-part></tp:taxon-name></italic>; <bold>C</bold>. Female (<ext-link xmlns:xlink="http://www.w3.org/1999/xlink" xlink:href="http://arctos.database.museum/guid/UAM:Ento:451067" ext-link-type="uri" xlink:type="simple"><named-content content-type="dwc:institutional_code" xlink:title="University of Arkansas at Monticello" xlink:href="http://grbio.org/institution/university-arkansas-monticello" xlink:type="simple">UAM</named-content>:Ento:451067</ext-link>); <bold>D</bold>. Male (<ext-link xmlns:xlink="http://www.w3.org/1999/xlink" xlink:href="http://arctos.database.museum/guid/UAM:Ento:477812" ext-link-type="uri" xlink:type="simple"><named-content content-type="dwc:institutional_code" xlink:title="University of Arkansas at Monticello" xlink:href="http://grbio.org/institution/university-arkansas-monticello" xlink:type="simple">UAM</named-content>:Ento:477812</ext-link>); <italic><tp:taxon-name><tp:taxon-name-part taxon-name-part-type="genus" reg="Boreus">Boreus</tp:taxon-name-part> <tp:taxon-name-part taxon-name-part-type="species" reg="tananaensis">tananaensis</tp:taxon-name-part></tp:taxon-name></italic> sp. nov.; <bold>E</bold>. Female (<ext-link xmlns:xlink="http://www.w3.org/1999/xlink" xlink:href="http://arctos.database.museum/guid/UAM:Ento:504865" ext-link-type="uri" xlink:type="simple"><named-content content-type="dwc:institutional_code" xlink:title="University of Arkansas at Monticello" xlink:href="http://grbio.org/institution/university-arkansas-monticello" xlink:type="simple">UAM</named-content>:Ento:504865</ext-link>); <bold>F</bold>. Male (<ext-link xmlns:xlink="http://www.w3.org/1999/xlink" xlink:href="http://arctos.database.museum/guid/UAM:Ento:504866" ext-link-type="uri" xlink:type="simple"><named-content content-type="dwc:institutional_code" xlink:title="University of Arkansas at Monticello" xlink:href="http://grbio.org/institution/university-arkansas-monticello" xlink:type="simple">UAM</named-content>:Ento:504866</ext-link>); <italic><tp:taxon-name><tp:taxon-name-part taxon-name-part-type="genus" reg="Boreus">Boreus</tp:taxon-name-part> <tp:taxon-name-part taxon-name-part-type="species" reg="gracilis">gracilis</tp:taxon-name-part></tp:taxon-name></italic>; <bold>G</bold>. Female (<ext-link xmlns:xlink="http://www.w3.org/1999/xlink" xlink:href="http://arctos.database.museum/guid/UAM:Ento:457836" ext-link-type="uri" xlink:type="simple"><named-content content-type="dwc:institutional_code" xlink:title="University of Arkansas at Monticello" xlink:href="http://grbio.org/institution/university-arkansas-monticello" xlink:type="simple">UAM</named-content>:Ento:457836</ext-link>); <bold>H</bold>. Male (<ext-link xmlns:xlink="http://www.w3.org/1999/xlink" xlink:href="http://arctos.database.museum/guid/UAM:Ento:477811" ext-link-type="uri" xlink:type="simple"><named-content content-type="dwc:institutional_code" xlink:title="University of Arkansas at Monticello" xlink:href="http://grbio.org/institution/university-arkansas-monticello" xlink:type="simple">UAM</named-content>:Ento:477811</ext-link>); <italic><tp:taxon-name><tp:taxon-name-part taxon-name-part-type="genus" reg="Boreus">Boreus</tp:taxon-name-part> <tp:taxon-name-part taxon-name-part-type="species" reg="timaryi">timaryi</tp:taxon-name-part></tp:taxon-name></italic> sp. nov.; <bold>I</bold>. Female (<ext-link xmlns:xlink="http://www.w3.org/1999/xlink" xlink:href="http://arctos.database.museum/guid/UAM:Ento:406584" ext-link-type="uri" xlink:type="simple"><named-content content-type="dwc:institutional_code" xlink:title="University of Arkansas at Monticello" xlink:href="http://grbio.org/institution/university-arkansas-monticello" xlink:type="simple">UAM</named-content>:Ento:406584</ext-link>); <bold>J</bold>. Male (<ext-link xmlns:xlink="http://www.w3.org/1999/xlink" xlink:href="http://arctos.database.museum/guid/UAM:Ento:507961" ext-link-type="uri" xlink:type="simple"><named-content content-type="dwc:institutional_code" xlink:title="University of Arkansas at Monticello" xlink:href="http://grbio.org/institution/university-arkansas-monticello" xlink:type="simple">UAM</named-content>:Ento:507961</ext-link>). Photo credits: TLK.</p></caption><graphic xmlns:xlink="http://www.w3.org/1999/xlink" xlink:href="zookeys-1267-119_article-170946__-g002.jpg" id="oo_1518838.jpg" position="float" orientation="portrait" xlink:type="simple"><uri content-type="original_file" xlink:type="simple">https://binary.pensoft.net/fig/1518838</uri></graphic></fig><fig id="F11" position="float" orientation="portrait"><object-id xmlns:xlink="http://www.w3.org/1999/xlink" content-type="doi" xlink:type="simple">10.3897/zookeys.1267.170946.figure11</object-id><object-id xmlns:xlink="http://www.w3.org/1999/xlink" content-type="arpha" xlink:type="simple">00C9FB57-9D30-51C1-92EA-A37B4656B512</object-id><label>Figure 11.</label><caption><p><bold>A</bold>. <italic><tp:taxon-name><tp:taxon-name-part taxon-name-part-type="genus" reg="Boreus">Boreus</tp:taxon-name-part> <tp:taxon-name-part taxon-name-part-type="species" reg="gracilis">gracilis</tp:taxon-name-part></tp:taxon-name></italic> female (top) and male (bottom) viewed laterally. <bold>B</bold>. Collection localities for <italic><tp:taxon-name><tp:taxon-name-part taxon-name-part-type="genus" reg="Boreus">B.</tp:taxon-name-part> <tp:taxon-name-part taxon-name-part-type="species" reg="gracilis">gracilis</tp:taxon-name-part></tp:taxon-name></italic>. <bold>C</bold>. Habitat of <italic><tp:taxon-name><tp:taxon-name-part taxon-name-part-type="genus" reg="Boreus">B.</tp:taxon-name-part> <tp:taxon-name-part taxon-name-part-type="species" reg="gracilis">gracilis</tp:taxon-name-part></tp:taxon-name></italic>. Photo credit: TLK.</p></caption><graphic xmlns:xlink="http://www.w3.org/1999/xlink" xlink:href="zookeys-1267-119_article-170946__-g011.jpg" id="oo_1518848.jpg" position="float" orientation="portrait" xlink:type="simple"><uri content-type="original_file" xlink:type="simple">https://binary.pensoft.net/fig/1518848</uri></graphic></fig><fig id="F21" position="float" orientation="portrait"><object-id xmlns:xlink="http://www.w3.org/1999/xlink" content-type="doi" xlink:type="simple">10.3897/zookeys.1267.170946.figure21</object-id><object-id xmlns:xlink="http://www.w3.org/1999/xlink" content-type="arpha" xlink:type="simple">4C46A2BD-D091-5ED2-8C05-20E91CEBE127</object-id><label>Figure 21.</label><caption><p>Male postabdomen viewed dorsally. <bold>A</bold>. <italic><tp:taxon-name><tp:taxon-name-part taxon-name-part-type="genus" reg="Boreus">B.</tp:taxon-name-part> <tp:taxon-name-part taxon-name-part-type="species" reg="gracilis">gracilis</tp:taxon-name-part></tp:taxon-name></italic>; <bold>B</bold>. <italic><tp:taxon-name><tp:taxon-name-part taxon-name-part-type="genus" reg="Boreus">B.</tp:taxon-name-part> <tp:taxon-name-part taxon-name-part-type="species" reg="tananaensis">tananaensis</tp:taxon-name-part></tp:taxon-name></italic> sp. nov.</p></caption><graphic xmlns:xlink="http://www.w3.org/1999/xlink" xlink:href="zookeys-1267-119_article-170946__-g021.jpg" id="oo_1518862.jpg" position="float" orientation="portrait" xlink:type="simple"><uri content-type="original_file" xlink:type="simple">https://binary.pensoft.net/fig/1518862</uri></graphic></fig><fig id="F22" position="float" orientation="portrait"><object-id xmlns:xlink="http://www.w3.org/1999/xlink" content-type="doi" xlink:type="simple">10.3897/zookeys.1267.170946.figure22</object-id><object-id xmlns:xlink="http://www.w3.org/1999/xlink" content-type="arpha" xlink:type="simple">4A42BF0B-60DB-5056-9765-D9170FA2B0F2</object-id><label>Figure 22.</label><caption><p>Head viewed laterally, arrows indicate lateral end of epistomal suture. <bold>A</bold>. <italic><tp:taxon-name><tp:taxon-name-part taxon-name-part-type="genus" reg="Boreus">B.</tp:taxon-name-part> <tp:taxon-name-part taxon-name-part-type="species" reg="gracilis">gracilis</tp:taxon-name-part></tp:taxon-name></italic> (<ext-link xmlns:xlink="http://www.w3.org/1999/xlink" xlink:href="http://arctos.database.museum/guid/UAM:Ento:457835" ext-link-type="uri" xlink:type="simple"><named-content content-type="dwc:institutional_code" xlink:title="University of Arkansas at Monticello" xlink:href="http://grbio.org/institution/university-arkansas-monticello" xlink:type="simple">UAM</named-content>:Ento:457835</ext-link>); <bold>B</bold>. <italic><tp:taxon-name><tp:taxon-name-part taxon-name-part-type="genus" reg="Boreus">B.</tp:taxon-name-part> <tp:taxon-name-part taxon-name-part-type="species" reg="tananaensis">tananaensis</tp:taxon-name-part></tp:taxon-name></italic> sp. nov. (<ext-link xmlns:xlink="http://www.w3.org/1999/xlink" xlink:href="http://arctos.database.museum/guid/UAM:Ento:504865" ext-link-type="uri" xlink:type="simple"><named-content content-type="dwc:institutional_code" xlink:title="University of Arkansas at Monticello" xlink:href="http://grbio.org/institution/university-arkansas-monticello" xlink:type="simple">UAM</named-content>:Ento:504865</ext-link>).</p></caption><graphic xmlns:xlink="http://www.w3.org/1999/xlink" xlink:href="zookeys-1267-119_article-170946__-g022.jpg" id="oo_1518863.jpg" position="float" orientation="portrait" xlink:type="simple"><uri content-type="original_file" xlink:type="simple">https://binary.pensoft.net/fig/1518863</uri></graphic></fig><fig id="F26" position="float" orientation="portrait"><object-id xmlns:xlink="http://www.w3.org/1999/xlink" content-type="doi" xlink:type="simple">10.3897/zookeys.1267.170946.figure26</object-id><object-id xmlns:xlink="http://www.w3.org/1999/xlink" content-type="arpha" xlink:type="simple">63710339-E5F6-5231-A243-5B332B5A2BEC</object-id><label>Figure 26.</label><caption><p>Female terminalia viewed laterally. <bold>A</bold>. <italic><tp:taxon-name><tp:taxon-name-part taxon-name-part-type="genus" reg="Boreus">B.</tp:taxon-name-part> <tp:taxon-name-part taxon-name-part-type="species" reg="gracilis">gracilis</tp:taxon-name-part></tp:taxon-name></italic>; <bold>B</bold>. <italic><tp:taxon-name><tp:taxon-name-part taxon-name-part-type="genus" reg="Boreus">B.</tp:taxon-name-part> <tp:taxon-name-part taxon-name-part-type="species" reg="tananaensis">tananaensis</tp:taxon-name-part></tp:taxon-name></italic> sp. nov.</p></caption><graphic xmlns:xlink="http://www.w3.org/1999/xlink" xlink:href="zookeys-1267-119_article-170946__-g026.jpg" id="oo_1518867.jpg" position="float" orientation="portrait" xlink:type="simple"><uri content-type="original_file" xlink:type="simple">https://binary.pensoft.net/fig/1518867</uri></graphic></fig></tp:treatment-sec><ref-list><ref id="B63"><mixed-citation xmlns:xlink="http://www.w3.org/1999/xlink" xlink:type="simple">Penny ND (1977) A systematic study of the family <tp:taxon-name><tp:taxon-name-part taxon-name-part-type="family">Boreidae</tp:taxon-name-part></tp:taxon-name> (<tp:taxon-name><tp:taxon-name-part taxon-name-part-type="order">Mecoptera</tp:taxon-name-part></tp:taxon-name>). The University of Kansas Science Bulletin 51: 141–217.</mixed-citation></ref><ref id="B13"><mixed-citation xmlns:xlink="http://www.w3.org/1999/xlink" xlink:type="simple">Carpenter FM (1935) New Nearctic <tp:taxon-name><tp:taxon-name-part taxon-name-part-type="order">Mecoptera</tp:taxon-name-part></tp:taxon-name>, with notes on other species. Psyche (Cambridge, Massachusetts) 42(2): 105–122. <ext-link xlink:href="10.1155/1935/29562" ext-link-type="doi" xlink:type="simple">https://doi.org/10.1155/1935/29562</ext-link></mixed-citation></ref><ref id="B14"><mixed-citation xmlns:xlink="http://www.w3.org/1999/xlink" xlink:type="simple">Carpenter FM (1936) Descriptions and records of Nearctic <tp:taxon-name><tp:taxon-name-part taxon-name-part-type="order">Mecoptera</tp:taxon-name-part></tp:taxon-name>. Psyche (Cambridge, Massachusetts) 43(2–3): 56–64. <ext-link xlink:href="10.1155/1936/26817" ext-link-type="doi" xlink:type="simple">https://doi.org/10.1155/1936/26817</ext-link></mixed-citation></ref><ref id="B42"><mixed-citation xmlns:xlink="http://www.w3.org/1999/xlink" xlink:type="simple">Lestage JA (1941) Pour l’historie des <italic><tp:taxon-name><tp:taxon-name-part taxon-name-part-type="genus">Boreus</tp:taxon-name-part></tp:taxon-name></italic> (Stegopteres - Mecopteres) II &amp; III. Annales de la Société royale zoologique de Belgique 72: 5–29, 105–125. [In French]</mixed-citation></ref><ref id="B18"><mixed-citation xmlns:xlink="http://www.w3.org/1999/xlink" xlink:type="simple">Cooper KW (1974) Sexual biology, chromosomes, development, life histories and parasites of <italic><tp:taxon-name><tp:taxon-name-part taxon-name-part-type="genus">Boreus</tp:taxon-name-part></tp:taxon-name></italic>, especially of <italic><tp:taxon-name><tp:taxon-name-part taxon-name-part-type="genus">B.</tp:taxon-name-part> <tp:taxon-name-part taxon-name-part-type="species">notoperates</tp:taxon-name-part></tp:taxon-name></italic>. A Southern California <italic><tp:taxon-name><tp:taxon-name-part taxon-name-part-type="genus">Boreus</tp:taxon-name-part></tp:taxon-name></italic>. II. (<tp:taxon-name><tp:taxon-name-part taxon-name-part-type="order">Mecoptera</tp:taxon-name-part></tp:taxon-name>: <tp:taxon-name><tp:taxon-name-part taxon-name-part-type="family">Boreidae</tp:taxon-name-part></tp:taxon-name>). Psyche (Cambridge, Massachusetts) 81(1): 84–120. <ext-link xlink:href="10.1155/1974/48245" ext-link-type="doi" xlink:type="simple">https://doi.org/10.1155/1974/48245</ext-link></mixed-citation></ref><ref id="B46"><mixed-citation xmlns:xlink="http://www.w3.org/1999/xlink" xlink:type="simple">Lloyd LC (1934) Two species of <tp:taxon-name><tp:taxon-name-part taxon-name-part-type="order">Mecoptera</tp:taxon-name-part></tp:taxon-name> from Alaska. The Pan-Pacific Entomologist 10(3): 119–120.</mixed-citation></ref></ref-list></tp:taxon-treatment>
