# Supplementary material for: A taxonomic review of Boreus (Mecoptera, Boreidae) with descriptions of two new Alaskan species
Source: Zookeys. 2026 Jan 23;1267:119–78. doi: 10.3897/zookeys.1267.170946 (PMC12859649; doi:10.3897/zookeys.1267.170946)
Supplement: XML Treatment for Boreus borealis [file zookeys.1267.170946-treatment4.xml]

<!DOCTYPE tp:taxon-treatment
  PUBLIC "-//TaxonX//DTD Taxonomic Treatment Publishing DTD v0 20100105//EN" "tax-treatment-NSO.dtd">
<tp:taxon-treatment xmlns:tp="http://www.plazi.org/taxpub"><tp:treatment-meta><kwd-group><label>Taxon classification</label><kwd>
                <named-content content-type="kingdom">Animalia</named-content>
              </kwd><kwd>
                <named-content content-type="order">Mecoptera</named-content>
              </kwd><kwd>
                <named-content content-type="family">Boreidae</named-content>
              </kwd></kwd-group><mixed-citation publication-type="journal"><person-group><name><surname>Kane</surname><given-names>Taylor L.</given-names></name><name><surname>Sikes</surname><given-names>Derek S.</given-names></name><name><surname>Schiff</surname><given-names>Nathan</given-names></name></person-group><article-title>A taxonomic review of <italic><tp:taxon-name><tp:taxon-name-part taxon-name-part-type="genus" reg="Boreus">Boreus</tp:taxon-name-part></tp:taxon-name></italic> (<tp:taxon-name><tp:taxon-name-part taxon-name-part-type="order" reg="Mecoptera">Mecoptera</tp:taxon-name-part></tp:taxon-name>, <tp:taxon-name><tp:taxon-name-part taxon-name-part-type="family" reg="Boreidae">Boreidae</tp:taxon-name-part></tp:taxon-name>) with descriptions of two new Alaskan species</article-title><source>Zookeys</source><day>23</day><month>01</month><year>2026</year><volume>1267</volume><fpage>119</fpage><lpage>178</lpage><pub-id pub-id-type="doi">10.3897/zookeys.1267.170946</pub-id></mixed-citation></tp:treatment-meta><tp:nomenclature><tp:taxon-name><object-id xmlns:xlink="http://www.w3.org/1999/xlink" content-type="arpha" xlink:type="simple">CED8F158-E1C6-517B-A98B-0585A7CF35F6</object-id><tp:taxon-name-part taxon-name-part-type="genus" reg="Boreus">Boreus</tp:taxon-name-part> <tp:taxon-name-part taxon-name-part-type="species" reg="borealis">borealis</tp:taxon-name-part></tp:taxon-name><tp:taxon-authority>Banks, 1923</tp:taxon-authority><xref ref-type="fig" rid="F1">Figs 1A</xref><xref ref-type="fig" rid="F1">, 1B</xref><xref ref-type="fig" rid="F2">, 2A</xref><xref ref-type="fig" rid="F2">, 2B</xref><xref ref-type="fig" rid="F12">, 12</xref><xref ref-type="fig" rid="F19">, 19A</xref><xref ref-type="fig" rid="F23">, 23B</xref><xref ref-type="fig" rid="F24">, 24C</xref><xref ref-type="fig" rid="F24">, 24D</xref><xref ref-type="fig" rid="F25">, 25B</xref><xref ref-type="fig" rid="F27">, 27B</xref><xref ref-type="fig" rid="F28">, 28B</xref></tp:nomenclature><tp:treatment-sec sec-type="Material examined"><title>Material examined.</title><p>Redescription based on 6 ♂♂ in ethanol, 2 ♂♂ pinned (including the lectotype), 7 ♀♀ in ethanol, and 1 ♀ pinned: <bold><italic>Lectotype</italic></bold>. United States – <bold>Alaska</bold> • ♂; St. Paul Island, grassy bank, beyond village wells; <named-content xmlns:xlink="http://www.w3.org/1999/xlink" content-type="dwc:verbatimCoordinates" xlink:type="simple">57.128, -170.274</named-content>; 23 May 1914; Alvin G. Whitney and Elsie G. Whitney leg.; <named-content xmlns:xlink="http://www.w3.org/1999/xlink" content-type="dwc:institutional_code" xlink:title="Museum of Comparative Zoology" xlink:href="http://grbio.org/institution/museum-comparative-zoology" xlink:type="simple">MCZ</named-content>:Ent:11277.</p></tp:treatment-sec><tp:treatment-sec sec-type="Other material"><title>Other material.</title><p>(7 ♂♂, 8 ♀♀) United States – <bold>Alaska</bold> • 1 ♂, 1 ♀; St. Paul Island; 57, -170; July-Aug. 1925; A. Christofferson leg.; <ext-link xmlns:xlink="http://www.w3.org/1999/xlink" xlink:href="http://www.antweb.org/specimen/CASENT8076679" ext-link-type="uri" xlink:type="simple">CASENT8076679</ext-link>. • 1 ♂, 1 ♀; St. George Island, harbor; <named-content xmlns:xlink="http://www.w3.org/1999/xlink" content-type="dwc:verbatimCoordinates" xlink:type="simple">56.56951, -169.6664</named-content>; 8 Aug. 2012; DSS and Casey Engstrom leg.; <ext-link xmlns:xlink="http://www.w3.org/1999/xlink" xlink:href="http://arctos.database.museum/guid/UAM:Ento:235219" ext-link-type="uri" xlink:type="simple"><named-content content-type="dwc:institutional_code" xlink:title="University of Arkansas at Monticello" xlink:href="http://grbio.org/institution/university-arkansas-monticello" xlink:type="simple">UAM</named-content>:Ento:235219</ext-link>, <ext-link xmlns:xlink="http://www.w3.org/1999/xlink" xlink:href="http://arctos.database.museum/guid/UAM:Ento:235218" ext-link-type="uri" xlink:type="simple"><named-content content-type="dwc:institutional_code" xlink:title="University of Arkansas at Monticello" xlink:href="http://grbio.org/institution/university-arkansas-monticello" xlink:type="simple">UAM</named-content>:Ento:235218</ext-link>. • 2 ♂♂; St. George Island; <named-content xmlns:xlink="http://www.w3.org/1999/xlink" content-type="dwc:verbatimCoordinates" xlink:type="simple">56.594966, -169.55435</named-content>; 8 Aug. 2012; DSS and Matt Klosterman leg.; <ext-link xmlns:xlink="http://www.w3.org/1999/xlink" xlink:href="http://arctos.database.museum/guid/UAM:Ento:504854" ext-link-type="uri" xlink:type="simple"><named-content content-type="dwc:institutional_code" xlink:title="University of Arkansas at Monticello" xlink:href="http://grbio.org/institution/university-arkansas-monticello" xlink:type="simple">UAM</named-content>:Ento:504854</ext-link>, <ext-link xmlns:xlink="http://www.w3.org/1999/xlink" xlink:href="http://arctos.database.museum/guid/UAM:Ento:261148" ext-link-type="uri" xlink:type="simple"><named-content content-type="dwc:institutional_code" xlink:title="University of Arkansas at Monticello" xlink:href="http://grbio.org/institution/university-arkansas-monticello" xlink:type="simple">UAM</named-content>:Ento:261148</ext-link>. • 2 ♂♂, 5 ♀♀; St. Paul Island, Kamanista Quarry; <named-content xmlns:xlink="http://www.w3.org/1999/xlink" content-type="dwc:verbatimCoordinates" xlink:type="simple">57.16001, -170.26517</named-content>; 30 July 2022; DSS and TLK leg.; <ext-link xmlns:xlink="http://www.w3.org/1999/xlink" xlink:href="http://arctos.database.museum/guid/UAM:Ento:476192" ext-link-type="uri" xlink:type="simple"><named-content content-type="dwc:institutional_code" xlink:title="University of Arkansas at Monticello" xlink:href="http://grbio.org/institution/university-arkansas-monticello" xlink:type="simple">UAM</named-content>:Ento:476192</ext-link>, <ext-link xmlns:xlink="http://www.w3.org/1999/xlink" xlink:href="http://arctos.database.museum/guid/UAM:Ento:476193" ext-link-type="uri" xlink:type="simple"><named-content content-type="dwc:institutional_code" xlink:title="University of Arkansas at Monticello" xlink:href="http://grbio.org/institution/university-arkansas-monticello" xlink:type="simple">UAM</named-content>:Ento:476193</ext-link>, <ext-link xmlns:xlink="http://www.w3.org/1999/xlink" xlink:href="http://arctos.database.museum/guid/UAM:Ento:476194" ext-link-type="uri" xlink:type="simple"><named-content content-type="dwc:institutional_code" xlink:title="University of Arkansas at Monticello" xlink:href="http://grbio.org/institution/university-arkansas-monticello" xlink:type="simple">UAM</named-content>:Ento:476194</ext-link>, <ext-link xmlns:xlink="http://www.w3.org/1999/xlink" xlink:href="http://arctos.database.museum/guid/UAM:Ento:476195" ext-link-type="uri" xlink:type="simple"><named-content content-type="dwc:institutional_code" xlink:title="University of Arkansas at Monticello" xlink:href="http://grbio.org/institution/university-arkansas-monticello" xlink:type="simple">UAM</named-content>:Ento:476195</ext-link>, <ext-link xmlns:xlink="http://www.w3.org/1999/xlink" xlink:href="http://arctos.database.museum/guid/UAM:Ento:476196" ext-link-type="uri" xlink:type="simple"><named-content content-type="dwc:institutional_code" xlink:title="University of Arkansas at Monticello" xlink:href="http://grbio.org/institution/university-arkansas-monticello" xlink:type="simple">UAM</named-content>:Ento:476196</ext-link>, <ext-link xmlns:xlink="http://www.w3.org/1999/xlink" xlink:href="http://arctos.database.museum/guid/UAM:Ento:476197" ext-link-type="uri" xlink:type="simple"><named-content content-type="dwc:institutional_code" xlink:title="University of Arkansas at Monticello" xlink:href="http://grbio.org/institution/university-arkansas-monticello" xlink:type="simple">UAM</named-content>:Ento:476197</ext-link>, <ext-link xmlns:xlink="http://www.w3.org/1999/xlink" xlink:href="http://arctos.database.museum/guid/UAM:Ento:476257" ext-link-type="uri" xlink:type="simple"><named-content content-type="dwc:institutional_code" xlink:title="University of Arkansas at Monticello" xlink:href="http://grbio.org/institution/university-arkansas-monticello" xlink:type="simple">UAM</named-content>:Ento:476257</ext-link>. • 1 ♂, 1 ♀; same collection data as previous; 31 July 2022; <ext-link xmlns:xlink="http://www.w3.org/1999/xlink" xlink:href="http://arctos.database.museum/guid/UAM:Ento:476191" ext-link-type="uri" xlink:type="simple"><named-content content-type="dwc:institutional_code" xlink:title="University of Arkansas at Monticello" xlink:href="http://grbio.org/institution/university-arkansas-monticello" xlink:type="simple">UAM</named-content>:Ento:476191</ext-link>, <ext-link xmlns:xlink="http://www.w3.org/1999/xlink" xlink:href="http://arctos.database.museum/guid/UAM:Ento:476259" ext-link-type="uri" xlink:type="simple"><named-content content-type="dwc:institutional_code" xlink:title="University of Arkansas at Monticello" xlink:href="http://grbio.org/institution/university-arkansas-monticello" xlink:type="simple">UAM</named-content>:Ento:476259</ext-link>.</p></tp:treatment-sec><tp:treatment-sec sec-type="Diagnosis"><title>Diagnosis.</title><p>Both sexes of <italic><tp:taxon-name><tp:taxon-name-part taxon-name-part-type="genus" reg="Boreus">B.</tp:taxon-name-part> <tp:taxon-name-part taxon-name-part-type="species" reg="borealis">borealis</tp:taxon-name-part></tp:taxon-name></italic> can be differentiated from non-Alaskan members of the <italic>californicus</italic> species group sensu <xref ref-type="bibr" rid="B63">Penny 1977</xref> (<italic><tp:taxon-name><tp:taxon-name-part taxon-name-part-type="genus" reg="Boreus">B.</tp:taxon-name-part> <tp:taxon-name-part taxon-name-part-type="species" reg="californicus">californicus</tp:taxon-name-part></tp:taxon-name></italic>, <italic><tp:taxon-name><tp:taxon-name-part taxon-name-part-type="genus" reg="Boreus">Boreus</tp:taxon-name-part> <tp:taxon-name-part taxon-name-part-type="species" reg="coloradensis">coloradensis</tp:taxon-name-part></tp:taxon-name></italic> Byers, 1955) by the color of the thoracic segments and legs, which are orange and significantly paler than the abdominal segments in both pinned and alcohol preserved specimens. Female <italic><tp:taxon-name><tp:taxon-name-part taxon-name-part-type="genus" reg="Boreus">B.</tp:taxon-name-part> <tp:taxon-name-part taxon-name-part-type="species" reg="borealis">borealis</tp:taxon-name-part></tp:taxon-name></italic> can be differentiated from its apparent sister species (see below) <italic><tp:taxon-name><tp:taxon-name-part taxon-name-part-type="genus" reg="Boreus">B.</tp:taxon-name-part> <tp:taxon-name-part taxon-name-part-type="species" reg="intermedius">intermedius</tp:taxon-name-part></tp:taxon-name></italic> by the lack of hairs emerging from the peg-like spines at the distal end of the ovipositor. Male <italic><tp:taxon-name><tp:taxon-name-part taxon-name-part-type="genus" reg="Boreus">B.</tp:taxon-name-part> <tp:taxon-name-part taxon-name-part-type="species" reg="borealis">borealis</tp:taxon-name-part></tp:taxon-name></italic> can be differentiated from other members of the <italic>californicus</italic> species group, including <italic><tp:taxon-name><tp:taxon-name-part taxon-name-part-type="genus" reg="Boreus">B.</tp:taxon-name-part> <tp:taxon-name-part taxon-name-part-type="species" reg="intermedius">intermedius</tp:taxon-name-part></tp:taxon-name></italic>, by the lack of spines on the ventral surface of the hind wings.</p></tp:treatment-sec><tp:treatment-sec sec-type="Description"><title>Description.</title><p><bold><italic>Head</italic></bold>. Top of head dark with yellow-green-blue iridescent sheen from top of head to below eyes, fading to orange on the maxillolabial complex. Head length measured from top of head to distal tip of labrum 1.47–1.98 mm (female mean = 1.82, male mean = 1.59). Eyes red to reddish-purple. Diameter of eye measured parallel to direction of head 0.53–0.63 mm (female mean = 0.59, male mean = 0.55). Lateral ocelli about diameter of ocellus away from compound eye margin. Median ocellus present between base of antennae, noticeably smaller than lateral ocelli. Antennae with 18–20 antennomeres (mode for both sexes = 20). Antennae brown, fading to dark brown or black distally. Fine white pubescence covering entire head, sparse except on frontal region, where hairs are noticeably denser and longer. Maxillolabial complex to rostrum length ratio 0.81–0.95 (female mean = 0.85, male mean = 0.88).</p><p><bold><italic>Thorax</italic></bold>. Pronotum brown, less iridescent than head and abdominal terga, with one transverse furrow. Anterior and posterior edges of pronotum without bristles. Meso- and metanotum brown, paler than pronotum, without bristles.</p><p><bold><italic>Legs</italic></bold> orange, darkened adjacent to joints. Coxae covered in short, fine, sparse, white hairs. All other leg segments covered in short, fine, dark hairs. Femur with apical-femoral spine present, short, pointed, and black, without additional spines. Tibia with two long, translucent-brown apical spurs. Tibia and tarsi with two rows of dark spines on ventral surface, no spines on dorsal surface.</p><p><bold><italic>Female wings</italic></bold>. Forewings yellowish-orange, translucent, covered in fine dark hairs, reduced to small ovals 0.50–0.66 mm (mean length = 0.55 mm) in length, covering entire hindwing.</p><p><bold><italic>Male wings</italic></bold>. Forewings yellowish orange, similar in color to legs, covered in short, dark hairs. Forewing length 1.64–1.96 mm (mean length = 1.80). Outer margin of forewing narrows noticeably near mid length when viewed dorsally. Margins of forewings bear 31–48 (mode = 39) inner bristles and 8–14 (mode = 12) outer spines. Terminal spine of forewings significantly longer than penultimate inner forewing spine, brown. Hindwings similar in length to forewings, ending in flattened, curled tips. Hindwings without spines. Distal half of hindwings with dense, short white hairs, ending before curved tip.</p><p><bold><italic>Female abdomen</italic></bold>. Terga and sterna dark with blue-green-yellow iridescence, covered in short, fine, sparse, near-translucent hairs, denser on sterna than on terga. Intersegmental membrane varies in color from red to pale yellow. Tergum 8 with fine wrinkles and short, fine, sparse, near-translucent hairs. Female terminalia (segments 9–11) orange, darker than legs. Ovipositor (segments 9–11) 1.40–1.81 mm (mean = 1.59) in length. Ovipositor to rostrum length ratio 1.32–1.67 (mean = 1.41). Tergum 9 0.15–0.35 mm (mean = 0.25) in length, with short, fine, sparse, near-translucent hairs. Tergum 10 0.83–1.05 mm (mean = 0.95) in length, without hairs. Segment 11 and cerci fused, 0.45–0.55 mm (mean = 0.50) in length, with short, fine, sparse translucent hairs on dorsal surface and longer, thicker, denser, translucent-white hairs on ventral surface. Ventral ovipositor valves (valvulae) 1.10–1.41 mm (mean = 1.22) in length, with medium-length, fine, sparse, translucent hairs on the ventral surface and short, peg-like spines on the distal third of the ventral surface.</p><p><bold><italic>Male abdomen</italic></bold>. Terga and sterna 1–8 colored as in female. Tergum 8 and sternum 8 fused.</p><p>Tergum 9 and sternum 9 not fused, more brown than previous segments. Tergum 9 with hood extending laterally to edge of denticular area, clefted by median septum which extends slightly beyond hood. Tergal pockets covered in dense, fine, long white hairs. Denticular area does not extend into tergal pockets. Sternum 9 (hypandrium) is broadly triangular, with distal edge entire and square, reaching to distal edge of basistyles, covered in long, fine, dense, white hairs. Dististyles orange except on basal lobe and claw, which are black and shiny, covered in long, fine, dense, white hairs, except on basal lobe and claw. Basal lobe of dististyle pointed, separated from base of dististyle by triangular cleft. Inside of dististyle with small, black denticles extending between dististylar claw and basal lobe. Outside of dististyle with denticles extending from base of dististylar claw to below basal lobe. Tergum 10 and sternum 10 reduced, small oval sclerites, covered in short, fine hairs, rarely visible.</p><p><bold><italic>Body length</italic></bold>. Females: preserved in ethanol 5.54–6.68 mm (mean = 6.01), pinned 7.94 mm. Males: preserved in ethanol 3.48–5.16 mm (mean = 4.01), pinned 3.64–4.88 mm (mean = 4.259).</p><p><bold><italic>DNA</italic></bold>. We obtained five COI sequences for <italic><tp:taxon-name><tp:taxon-name-part taxon-name-part-type="genus" reg="Boreus">B.</tp:taxon-name-part> <tp:taxon-name-part taxon-name-part-type="species" reg="borealis">borealis</tp:taxon-name-part></tp:taxon-name></italic> from two localities. There was one variable site within the sequences. <abbrev xmlns:xlink="http://www.w3.org/1999/xlink" xlink:title="barcode index number system" xlink:type="simple">BIN</abbrev>: <ext-link xmlns:xlink="http://www.w3.org/1999/xlink" xlink:href="https://portal.boldsystems.org/bin/BOLD:ACG1116" ext-link-type="uri" xlink:type="simple">BOLD:ACG1116</ext-link>.</p></tp:treatment-sec><tp:treatment-sec sec-type="Distribution"><title>Distribution.</title><p><italic><tp:taxon-name><tp:taxon-name-part taxon-name-part-type="genus" reg="Boreus">Boreus</tp:taxon-name-part> <tp:taxon-name-part taxon-name-part-type="species" reg="borealis">borealis</tp:taxon-name-part></tp:taxon-name></italic> has been collected in the Pribilof Islands, Alaska on St. Paul Island and St. George Island (Fig. <xref ref-type="fig" rid="F12">12B</xref>). In 1914, this species was collected from two localities on St. Paul Island, both adjacent to the town of Saint Paul. In 2022, specimens were collected from Kamanista Quarry, near the middle of St. Paul Island. Specimens collected on St. Paul Island in 1925 and 1975 did not have specific localities recorded. In 2012, <italic><tp:taxon-name><tp:taxon-name-part taxon-name-part-type="genus" reg="Boreus">B.</tp:taxon-name-part> <tp:taxon-name-part taxon-name-part-type="species" reg="borealis">borealis</tp:taxon-name-part></tp:taxon-name></italic> was collected from two localities on St. George Island, one near the docks and one inland.</p></tp:treatment-sec><tp:treatment-sec sec-type="Ecology"><title>Ecology.</title><p>The Pribilof Islands are made up of subarctic mesic maritime tundra. The area is treeless, and consists of a mixture of coastal sand dunes, cliffs, extinct cinder cones and lava flows, bogs, marshes, and grass meadows. In 1914, two specimens were collected on St. Paul Island from mosses in a grassy bank outside the town of Saint Paul and two additional specimens were found on sand dunes in a nearby area. In 2012, <italic><tp:taxon-name><tp:taxon-name-part taxon-name-part-type="genus" reg="Boreus">B.</tp:taxon-name-part> <tp:taxon-name-part taxon-name-part-type="species" reg="borealis">borealis</tp:taxon-name-part></tp:taxon-name></italic> was collected on St. George Island under a rock in an area with <italic><tp:taxon-name><tp:taxon-name-part taxon-name-part-type="genus" reg="Lupinus">Lupinus</tp:taxon-name-part></tp:taxon-name></italic>, <italic><tp:taxon-name><tp:taxon-name-part taxon-name-part-type="genus" reg="Angelica">Angelica</tp:taxon-name-part></tp:taxon-name></italic>, and mosses. Two additional specimens were collected dead in a shallow puddle under debris. In 2022, nine <italic><tp:taxon-name><tp:taxon-name-part taxon-name-part-type="genus" reg="Boreus">B.</tp:taxon-name-part> <tp:taxon-name-part taxon-name-part-type="species" reg="borealis">borealis</tp:taxon-name-part></tp:taxon-name></italic> specimens were collected from St. Paul Island along north-west facing mossy cliffs in Kamanista Quarry (Fig. <xref ref-type="fig" rid="F12">12C</xref>) in a mixture of star mosses and feather mosses. Collecting efforts in other areas of the quarry and island were unsuccessful. <italic><tp:taxon-name><tp:taxon-name-part taxon-name-part-type="genus" reg="Boreus">Boreus</tp:taxon-name-part> <tp:taxon-name-part taxon-name-part-type="species" reg="borealis">borealis</tp:taxon-name-part></tp:taxon-name></italic> have only been collected in May, July, and August, however, there has been limited if any sampling done on the Pribilof Islands outside of the summer as the island is difficult to reach and often has inclement winter weather. <italic><tp:taxon-name><tp:taxon-name-part taxon-name-part-type="genus" reg="Boreus">Boreus</tp:taxon-name-part> <tp:taxon-name-part taxon-name-part-type="species" reg="borealis">borealis</tp:taxon-name-part></tp:taxon-name></italic> apparently has an approximately equal sex ratio. In total, 9 ♂♂ and 10 ♀♀ have been collected from this species.</p></tp:treatment-sec><tp:treatment-sec sec-type="Remarks"><title>Remarks.</title><p>The original description of <italic><tp:taxon-name><tp:taxon-name-part taxon-name-part-type="genus" reg="Boreus">B.</tp:taxon-name-part> <tp:taxon-name-part taxon-name-part-type="species" reg="borealis">borealis</tp:taxon-name-part></tp:taxon-name></italic> was based on four specimens, two males and two females. The species was diagnosed based on the color of the coxae and pleura, the length of the wings, and the overall size. The description of the color of the coxae and pleura is consistent with <italic><tp:taxon-name><tp:taxon-name-part taxon-name-part-type="genus" reg="Boreus">B.</tp:taxon-name-part> <tp:taxon-name-part taxon-name-part-type="species" reg="intermedius">intermedius</tp:taxon-name-part></tp:taxon-name></italic>, and as noted by <xref ref-type="bibr" rid="B11">Carpenter (1931)</xref> and <xref ref-type="bibr" rid="B63">Penny (1977)</xref>, the size of the wings is similar to some other <italic><tp:taxon-name><tp:taxon-name-part taxon-name-part-type="genus" reg="Boreus">Boreus</tp:taxon-name-part></tp:taxon-name></italic> species. While <italic><tp:taxon-name><tp:taxon-name-part taxon-name-part-type="genus" reg="Boreus">B.</tp:taxon-name-part> <tp:taxon-name-part taxon-name-part-type="species" reg="borealis">borealis</tp:taxon-name-part></tp:taxon-name></italic> are on average larger than <italic><tp:taxon-name><tp:taxon-name-part taxon-name-part-type="genus" reg="Boreus">B.</tp:taxon-name-part> <tp:taxon-name-part taxon-name-part-type="species" reg="californicus">californicus</tp:taxon-name-part></tp:taxon-name></italic>, <italic><tp:taxon-name><tp:taxon-name-part taxon-name-part-type="genus" reg="Boreus">B.</tp:taxon-name-part> <tp:taxon-name-part taxon-name-part-type="species" reg="coloradensis">coloradensis</tp:taxon-name-part></tp:taxon-name></italic>, and <italic><tp:taxon-name><tp:taxon-name-part taxon-name-part-type="genus" reg="Boreus">B.</tp:taxon-name-part> <tp:taxon-name-part taxon-name-part-type="species" reg="intermedius">intermedius</tp:taxon-name-part></tp:taxon-name></italic>, the ranges in body size overlap between species too much for this to be a useful diagnostic character. Penny’s morphological description of <italic><tp:taxon-name><tp:taxon-name-part taxon-name-part-type="genus" reg="Boreus">B.</tp:taxon-name-part> <tp:taxon-name-part taxon-name-part-type="species" reg="borealis">borealis</tp:taxon-name-part></tp:taxon-name></italic> was based on one of the syntypes (which he assigned as the lectotype), one additional male and one additional female. Penny stated that “...males can be identified by the large number of setae lining the tergal hood. Females cannot be positively identified, except by locality. <xref ref-type="bibr" rid="B1">Banks (1923)</xref> mentioned that this was the only species with pale coxae and pleura, but some individuals of <italic><tp:taxon-name><tp:taxon-name-part taxon-name-part-type="genus" reg="Boreus">B.</tp:taxon-name-part> <tp:taxon-name-part taxon-name-part-type="species" reg="californicus">californicus</tp:taxon-name-part></tp:taxon-name></italic> and <italic>pilosus</italic> also have pale coxae and pleura.” However, the color difference between the coxae and pleura and the abdominal segments is far greater and more obvious in <italic><tp:taxon-name><tp:taxon-name-part taxon-name-part-type="genus" reg="Boreus">B.</tp:taxon-name-part> <tp:taxon-name-part taxon-name-part-type="species" reg="borealis">borealis</tp:taxon-name-part></tp:taxon-name></italic> and <italic><tp:taxon-name><tp:taxon-name-part taxon-name-part-type="genus" reg="Boreus">B.</tp:taxon-name-part> <tp:taxon-name-part taxon-name-part-type="species" reg="intermedius">intermedius</tp:taxon-name-part></tp:taxon-name></italic> than in any other species we have seen, and as noted above female specimens can be identified to species by the combination of the color of the thorax and legs, and the absence of hairs emerging from the spines at the distal end of the ovipositor. Otherwise, Penny’s (1977) description of <italic><tp:taxon-name><tp:taxon-name-part taxon-name-part-type="genus" reg="Boreus">B.</tp:taxon-name-part> <tp:taxon-name-part taxon-name-part-type="species" reg="borealis">borealis</tp:taxon-name-part></tp:taxon-name></italic> is generally accurate, but lacks information on variation due to the limited number of specimens studied.</p></tp:treatment-sec><tp:treatment-sec><!--Section generated to contain objects referenced in tp:taxon-treatment.--><fig id="F1" position="float" orientation="portrait"><object-id xmlns:xlink="http://www.w3.org/1999/xlink" content-type="doi" xlink:type="simple">10.3897/zookeys.1267.170946.figure1</object-id><object-id xmlns:xlink="http://www.w3.org/1999/xlink" content-type="arpha" xlink:type="simple">6723B21A-57DF-5834-9F9B-EB74B95B63F7</object-id><label>Figure 1.</label><caption><p>Photos of living Alaskan <italic><tp:taxon-name><tp:taxon-name-part taxon-name-part-type="genus" reg="Boreus">Boreus</tp:taxon-name-part></tp:taxon-name></italic> spp. <bold>A</bold>. Female <italic><tp:taxon-name><tp:taxon-name-part taxon-name-part-type="genus" reg="Boreus">Boreus</tp:taxon-name-part> <tp:taxon-name-part taxon-name-part-type="species" reg="borealis">borealis</tp:taxon-name-part></tp:taxon-name></italic>; <bold>B</bold>. Male <italic><tp:taxon-name><tp:taxon-name-part taxon-name-part-type="genus" reg="Boreus">B.</tp:taxon-name-part> <tp:taxon-name-part taxon-name-part-type="species" reg="borealis">borealis</tp:taxon-name-part></tp:taxon-name></italic>; <bold>C</bold>. Female <italic><tp:taxon-name><tp:taxon-name-part taxon-name-part-type="genus" reg="Boreus">B.</tp:taxon-name-part> <tp:taxon-name-part taxon-name-part-type="species" reg="tananaensis">tananaensis</tp:taxon-name-part></tp:taxon-name></italic> sp. nov.; <bold>D</bold>. Male <italic><tp:taxon-name><tp:taxon-name-part taxon-name-part-type="genus" reg="Boreus">B.</tp:taxon-name-part> <tp:taxon-name-part taxon-name-part-type="species" reg="tananaensis">tananaensis</tp:taxon-name-part></tp:taxon-name></italic> sp. nov.; <bold>E</bold>. Female <italic><tp:taxon-name><tp:taxon-name-part taxon-name-part-type="genus" reg="Boreus">B.</tp:taxon-name-part> <tp:taxon-name-part taxon-name-part-type="species" reg="intermedius">intermedius</tp:taxon-name-part></tp:taxon-name></italic>; <bold>F</bold>. Female <italic><tp:taxon-name><tp:taxon-name-part taxon-name-part-type="genus" reg="Boreus">B.</tp:taxon-name-part> <tp:taxon-name-part taxon-name-part-type="species" reg="gracilis">gracilis</tp:taxon-name-part></tp:taxon-name></italic>. Photo credits: <bold>A</bold>: DSS, all others: TLK.</p></caption><graphic xmlns:xlink="http://www.w3.org/1999/xlink" xlink:href="zookeys-1267-119_article-170946__-g001.jpg" id="oo_1518837.jpg" position="float" orientation="portrait" xlink:type="simple"><uri content-type="original_file" xlink:type="simple">https://binary.pensoft.net/fig/1518837</uri></graphic></fig><fig id="F2" position="float" orientation="portrait"><object-id xmlns:xlink="http://www.w3.org/1999/xlink" content-type="doi" xlink:type="simple">10.3897/zookeys.1267.170946.figure2</object-id><object-id xmlns:xlink="http://www.w3.org/1999/xlink" content-type="arpha" xlink:type="simple">CA219C89-C78A-52C8-9909-76E4F359C59D</object-id><label>Figure 2.</label><caption><p>Alaskan <italic><tp:taxon-name><tp:taxon-name-part taxon-name-part-type="genus" reg="Boreus">Boreus</tp:taxon-name-part></tp:taxon-name></italic> species: <italic><tp:taxon-name><tp:taxon-name-part taxon-name-part-type="genus" reg="Boreus">Boreus</tp:taxon-name-part> <tp:taxon-name-part taxon-name-part-type="species" reg="borealis">borealis</tp:taxon-name-part></tp:taxon-name></italic>; <bold>A</bold>. Female (<ext-link xmlns:xlink="http://www.w3.org/1999/xlink" xlink:href="http://arctos.database.museum/guid/UAM:Ento:235218" ext-link-type="uri" xlink:type="simple"><named-content content-type="dwc:institutional_code" xlink:title="University of Arkansas at Monticello" xlink:href="http://grbio.org/institution/university-arkansas-monticello" xlink:type="simple">UAM</named-content>:Ento:235218</ext-link>); <bold>B</bold>. Male (<ext-link xmlns:xlink="http://www.w3.org/1999/xlink" xlink:href="http://arctos.database.museum/guid/UAM:Ento:235219" ext-link-type="uri" xlink:type="simple"><named-content content-type="dwc:institutional_code" xlink:title="University of Arkansas at Monticello" xlink:href="http://grbio.org/institution/university-arkansas-monticello" xlink:type="simple">UAM</named-content>:Ento:235219</ext-link>); <italic><tp:taxon-name><tp:taxon-name-part taxon-name-part-type="genus" reg="Boreus">Boreus</tp:taxon-name-part> <tp:taxon-name-part taxon-name-part-type="species" reg="intermedius">intermedius</tp:taxon-name-part></tp:taxon-name></italic>; <bold>C</bold>. Female (<ext-link xmlns:xlink="http://www.w3.org/1999/xlink" xlink:href="http://arctos.database.museum/guid/UAM:Ento:451067" ext-link-type="uri" xlink:type="simple"><named-content content-type="dwc:institutional_code" xlink:title="University of Arkansas at Monticello" xlink:href="http://grbio.org/institution/university-arkansas-monticello" xlink:type="simple">UAM</named-content>:Ento:451067</ext-link>); <bold>D</bold>. Male (<ext-link xmlns:xlink="http://www.w3.org/1999/xlink" xlink:href="http://arctos.database.museum/guid/UAM:Ento:477812" ext-link-type="uri" xlink:type="simple"><named-content content-type="dwc:institutional_code" xlink:title="University of Arkansas at Monticello" xlink:href="http://grbio.org/institution/university-arkansas-monticello" xlink:type="simple">UAM</named-content>:Ento:477812</ext-link>); <italic><tp:taxon-name><tp:taxon-name-part taxon-name-part-type="genus" reg="Boreus">Boreus</tp:taxon-name-part> <tp:taxon-name-part taxon-name-part-type="species" reg="tananaensis">tananaensis</tp:taxon-name-part></tp:taxon-name></italic> sp. nov.; <bold>E</bold>. Female (<ext-link xmlns:xlink="http://www.w3.org/1999/xlink" xlink:href="http://arctos.database.museum/guid/UAM:Ento:504865" ext-link-type="uri" xlink:type="simple"><named-content content-type="dwc:institutional_code" xlink:title="University of Arkansas at Monticello" xlink:href="http://grbio.org/institution/university-arkansas-monticello" xlink:type="simple">UAM</named-content>:Ento:504865</ext-link>); <bold>F</bold>. Male (<ext-link xmlns:xlink="http://www.w3.org/1999/xlink" xlink:href="http://arctos.database.museum/guid/UAM:Ento:504866" ext-link-type="uri" xlink:type="simple"><named-content content-type="dwc:institutional_code" xlink:title="University of Arkansas at Monticello" xlink:href="http://grbio.org/institution/university-arkansas-monticello" xlink:type="simple">UAM</named-content>:Ento:504866</ext-link>); <italic><tp:taxon-name><tp:taxon-name-part taxon-name-part-type="genus" reg="Boreus">Boreus</tp:taxon-name-part> <tp:taxon-name-part taxon-name-part-type="species" reg="gracilis">gracilis</tp:taxon-name-part></tp:taxon-name></italic>; <bold>G</bold>. Female (<ext-link xmlns:xlink="http://www.w3.org/1999/xlink" xlink:href="http://arctos.database.museum/guid/UAM:Ento:457836" ext-link-type="uri" xlink:type="simple"><named-content content-type="dwc:institutional_code" xlink:title="University of Arkansas at Monticello" xlink:href="http://grbio.org/institution/university-arkansas-monticello" xlink:type="simple">UAM</named-content>:Ento:457836</ext-link>); <bold>H</bold>. Male (<ext-link xmlns:xlink="http://www.w3.org/1999/xlink" xlink:href="http://arctos.database.museum/guid/UAM:Ento:477811" ext-link-type="uri" xlink:type="simple"><named-content content-type="dwc:institutional_code" xlink:title="University of Arkansas at Monticello" xlink:href="http://grbio.org/institution/university-arkansas-monticello" xlink:type="simple">UAM</named-content>:Ento:477811</ext-link>); <italic><tp:taxon-name><tp:taxon-name-part taxon-name-part-type="genus" reg="Boreus">Boreus</tp:taxon-name-part> <tp:taxon-name-part taxon-name-part-type="species" reg="timaryi">timaryi</tp:taxon-name-part></tp:taxon-name></italic> sp. nov.; <bold>I</bold>. Female (<ext-link xmlns:xlink="http://www.w3.org/1999/xlink" xlink:href="http://arctos.database.museum/guid/UAM:Ento:406584" ext-link-type="uri" xlink:type="simple"><named-content content-type="dwc:institutional_code" xlink:title="University of Arkansas at Monticello" xlink:href="http://grbio.org/institution/university-arkansas-monticello" xlink:type="simple">UAM</named-content>:Ento:406584</ext-link>); <bold>J</bold>. Male (<ext-link xmlns:xlink="http://www.w3.org/1999/xlink" xlink:href="http://arctos.database.museum/guid/UAM:Ento:507961" ext-link-type="uri" xlink:type="simple"><named-content content-type="dwc:institutional_code" xlink:title="University of Arkansas at Monticello" xlink:href="http://grbio.org/institution/university-arkansas-monticello" xlink:type="simple">UAM</named-content>:Ento:507961</ext-link>). Photo credits: TLK.</p></caption><graphic xmlns:xlink="http://www.w3.org/1999/xlink" xlink:href="zookeys-1267-119_article-170946__-g002.jpg" id="oo_1518838.jpg" position="float" orientation="portrait" xlink:type="simple"><uri content-type="original_file" xlink:type="simple">https://binary.pensoft.net/fig/1518838</uri></graphic></fig><fig id="F12" position="float" orientation="portrait"><object-id xmlns:xlink="http://www.w3.org/1999/xlink" content-type="doi" xlink:type="simple">10.3897/zookeys.1267.170946.figure12</object-id><object-id xmlns:xlink="http://www.w3.org/1999/xlink" content-type="arpha" xlink:type="simple">8BF45BB8-DCCA-524F-AA2F-C5E5EF51515C</object-id><label>Figure 12.</label><caption><p><bold>A</bold>. <italic><tp:taxon-name><tp:taxon-name-part taxon-name-part-type="genus" reg="Boreus">Boreus</tp:taxon-name-part> <tp:taxon-name-part taxon-name-part-type="species" reg="borealis">borealis</tp:taxon-name-part></tp:taxon-name></italic> female (top) and male (bottom) viewed laterally. <bold>B</bold>. Collection localities for <italic><tp:taxon-name><tp:taxon-name-part taxon-name-part-type="genus" reg="Boreus">B.</tp:taxon-name-part> <tp:taxon-name-part taxon-name-part-type="species" reg="borealis">borealis</tp:taxon-name-part></tp:taxon-name></italic>. <bold>C</bold>. Habitat of <italic><tp:taxon-name><tp:taxon-name-part taxon-name-part-type="genus" reg="Boreus">Boreus</tp:taxon-name-part> <tp:taxon-name-part taxon-name-part-type="species" reg="borealis">borealis</tp:taxon-name-part></tp:taxon-name></italic> on St. Paul Island. Photo credit: TLK.</p></caption><graphic xmlns:xlink="http://www.w3.org/1999/xlink" xlink:href="zookeys-1267-119_article-170946__-g012.jpg" id="oo_1518850.jpg" position="float" orientation="portrait" xlink:type="simple"><uri content-type="original_file" xlink:type="simple">https://binary.pensoft.net/fig/1518850</uri></graphic></fig><fig id="F19" position="float" orientation="portrait"><object-id xmlns:xlink="http://www.w3.org/1999/xlink" content-type="doi" xlink:type="simple">10.3897/zookeys.1267.170946.figure19</object-id><object-id xmlns:xlink="http://www.w3.org/1999/xlink" content-type="arpha" xlink:type="simple">054BB652-B46F-5AEE-ACE7-16C89C5F43D8</object-id><label>Figure 19.</label><caption><p><italic><tp:taxon-name><tp:taxon-name-part taxon-name-part-type="genus" reg="Boreus">Boreus</tp:taxon-name-part></tp:taxon-name></italic> spp. pronota, viewed laterally, with anterior to the left. <bold>A</bold>. Without pronotal bristles as seen in <italic><tp:taxon-name><tp:taxon-name-part taxon-name-part-type="genus" reg="Boreus">B.</tp:taxon-name-part> <tp:taxon-name-part taxon-name-part-type="species" reg="borealis">borealis</tp:taxon-name-part></tp:taxon-name></italic>; <bold>B</bold>. With pronotal bristles on the posterior margin only as seen in <italic><tp:taxon-name><tp:taxon-name-part taxon-name-part-type="genus" reg="Boreus">B.</tp:taxon-name-part> <tp:taxon-name-part taxon-name-part-type="species" reg="timaryi">timaryi</tp:taxon-name-part></tp:taxon-name></italic>; <bold>C</bold>. With pronotal bristles on the posterior and anterior margins as seen in <italic><tp:taxon-name><tp:taxon-name-part taxon-name-part-type="genus" reg="Boreus">B.</tp:taxon-name-part> <tp:taxon-name-part taxon-name-part-type="species" reg="tananaensis">tananaensis</tp:taxon-name-part></tp:taxon-name></italic>.</p></caption><graphic xmlns:xlink="http://www.w3.org/1999/xlink" xlink:href="zookeys-1267-119_article-170946__-g019.jpg" id="oo_1518860.jpg" position="float" orientation="portrait" xlink:type="simple"><uri content-type="original_file" xlink:type="simple">https://binary.pensoft.net/fig/1518860</uri></graphic></fig><fig id="F23" position="float" orientation="portrait"><object-id xmlns:xlink="http://www.w3.org/1999/xlink" content-type="doi" xlink:type="simple">10.3897/zookeys.1267.170946.figure23</object-id><object-id xmlns:xlink="http://www.w3.org/1999/xlink" content-type="arpha" xlink:type="simple">728C2858-B44C-572D-AFCD-A36F1C73FD9F</object-id><label>Figure 23.</label><caption><p>Tergal apophyses <bold>A</bold>. Present, as seen on <italic><tp:taxon-name><tp:taxon-name-part taxon-name-part-type="genus" reg="Boreus">B.</tp:taxon-name-part> <tp:taxon-name-part taxon-name-part-type="species" reg="timaryi">timaryi</tp:taxon-name-part></tp:taxon-name></italic> (indicated by arrows); <bold>B</bold>. Absent, as seen on <italic><tp:taxon-name><tp:taxon-name-part taxon-name-part-type="genus" reg="Boreus">B.</tp:taxon-name-part> <tp:taxon-name-part taxon-name-part-type="species" reg="borealis">borealis</tp:taxon-name-part></tp:taxon-name></italic>.</p></caption><graphic xmlns:xlink="http://www.w3.org/1999/xlink" xlink:href="zookeys-1267-119_article-170946__-g023.jpg" id="oo_1518864.jpg" position="float" orientation="portrait" xlink:type="simple"><uri content-type="original_file" xlink:type="simple">https://binary.pensoft.net/fig/1518864</uri></graphic></fig><fig id="F24" position="float" orientation="portrait"><object-id xmlns:xlink="http://www.w3.org/1999/xlink" content-type="doi" xlink:type="simple">10.3897/zookeys.1267.170946.figure24</object-id><object-id xmlns:xlink="http://www.w3.org/1999/xlink" content-type="arpha" xlink:type="simple">EAA3EB0F-2FFE-552D-8275-159340AED514</object-id><label>Figure 24.</label><caption><p>Male postabdomen of <italic><tp:taxon-name><tp:taxon-name-part taxon-name-part-type="genus" reg="Boreus">B.</tp:taxon-name-part> <tp:taxon-name-part taxon-name-part-type="species" reg="intermedius">intermedius</tp:taxon-name-part></tp:taxon-name></italic> viewed: <bold>A</bold>. Laterally; <bold>B</bold>. Dorsally and of <italic><tp:taxon-name><tp:taxon-name-part taxon-name-part-type="genus" reg="Boreus">B.</tp:taxon-name-part> <tp:taxon-name-part taxon-name-part-type="species" reg="borealis">borealis</tp:taxon-name-part></tp:taxon-name></italic> viewed: <bold>C</bold>. Laterally; <bold>D</bold>. Dorsally. In <bold>B</bold> and <bold>D</bold> the left dististyle has been removed to better show the denticular area and tergal pockets.</p></caption><graphic xmlns:xlink="http://www.w3.org/1999/xlink" xlink:href="zookeys-1267-119_article-170946__-g024.jpg" id="oo_1518865.jpg" position="float" orientation="portrait" xlink:type="simple"><uri content-type="original_file" xlink:type="simple">https://binary.pensoft.net/fig/1518865</uri></graphic></fig><fig id="F25" position="float" orientation="portrait"><object-id xmlns:xlink="http://www.w3.org/1999/xlink" content-type="doi" xlink:type="simple">10.3897/zookeys.1267.170946.figure25</object-id><object-id xmlns:xlink="http://www.w3.org/1999/xlink" content-type="arpha" xlink:type="simple">80DBCBFA-FC68-5A8E-BD6D-0FD84CD4EBE3</object-id><label>Figure 25.</label><caption><p>Male left fore- and hind-wings, viewed laterally. <bold>A</bold>. <italic><tp:taxon-name><tp:taxon-name-part taxon-name-part-type="genus" reg="Boreus">Boreus</tp:taxon-name-part> <tp:taxon-name-part taxon-name-part-type="species" reg="intermedius">intermedius</tp:taxon-name-part></tp:taxon-name></italic> with arrow indicating small hind wing spines on ventral surface, and <bold>B</bold>. <italic><tp:taxon-name><tp:taxon-name-part taxon-name-part-type="genus" reg="Boreus">Boreus</tp:taxon-name-part> <tp:taxon-name-part taxon-name-part-type="species" reg="borealis">borealis</tp:taxon-name-part></tp:taxon-name></italic>, without hind wing spines.</p></caption><graphic xmlns:xlink="http://www.w3.org/1999/xlink" xlink:href="zookeys-1267-119_article-170946__-g025.jpg" id="oo_1518866.jpg" position="float" orientation="portrait" xlink:type="simple"><uri content-type="original_file" xlink:type="simple">https://binary.pensoft.net/fig/1518866</uri></graphic></fig><fig id="F27" position="float" orientation="portrait"><object-id xmlns:xlink="http://www.w3.org/1999/xlink" content-type="doi" xlink:type="simple">10.3897/zookeys.1267.170946.figure27</object-id><object-id xmlns:xlink="http://www.w3.org/1999/xlink" content-type="arpha" xlink:type="simple">B97B9471-5B3B-5C80-A495-BF367B2A6A71</object-id><label>Figure 27.</label><caption><p>Distal end of ovipositor viewed laterally. <bold>A</bold>. <italic><tp:taxon-name><tp:taxon-name-part taxon-name-part-type="genus" reg="Boreus">B.</tp:taxon-name-part> <tp:taxon-name-part taxon-name-part-type="species" reg="intermedius">intermedius</tp:taxon-name-part></tp:taxon-name></italic>; <bold>B</bold>. <italic><tp:taxon-name><tp:taxon-name-part taxon-name-part-type="genus" reg="Boreus">B.</tp:taxon-name-part> <tp:taxon-name-part taxon-name-part-type="species" reg="borealis">borealis</tp:taxon-name-part></tp:taxon-name></italic>.</p></caption><graphic xmlns:xlink="http://www.w3.org/1999/xlink" xlink:href="zookeys-1267-119_article-170946__-g027.jpg" id="oo_1518868.jpg" position="float" orientation="portrait" xlink:type="simple"><uri content-type="original_file" xlink:type="simple">https://binary.pensoft.net/fig/1518868</uri></graphic></fig><fig id="F28" position="float" orientation="portrait"><object-id xmlns:xlink="http://www.w3.org/1999/xlink" content-type="doi" xlink:type="simple">10.3897/zookeys.1267.170946.figure28</object-id><object-id xmlns:xlink="http://www.w3.org/1999/xlink" content-type="arpha" xlink:type="simple">14995EC9-6FDD-5B9E-AEFE-29580D281B82</object-id><label>Figure 28.</label><caption><p>Female terminalia viewed laterally. <bold>A</bold>. <italic><tp:taxon-name><tp:taxon-name-part taxon-name-part-type="genus" reg="Boreus">Boreus</tp:taxon-name-part> <tp:taxon-name-part taxon-name-part-type="species" reg="intermedius">intermedius</tp:taxon-name-part></tp:taxon-name></italic>, with arrow indicating where valvulae narrow; <bold>B</bold>. <italic><tp:taxon-name><tp:taxon-name-part taxon-name-part-type="genus" reg="Boreus">Boreus</tp:taxon-name-part> <tp:taxon-name-part taxon-name-part-type="species" reg="borealis">borealis</tp:taxon-name-part></tp:taxon-name></italic>.</p></caption><graphic xmlns:xlink="http://www.w3.org/1999/xlink" xlink:href="zookeys-1267-119_article-170946__-g028.jpg" id="oo_1518869.jpg" position="float" orientation="portrait" xlink:type="simple"><uri content-type="original_file" xlink:type="simple">https://binary.pensoft.net/fig/1518869</uri></graphic></fig></tp:treatment-sec><ref-list><ref id="B63"><mixed-citation xmlns:xlink="http://www.w3.org/1999/xlink" xlink:type="simple">Penny ND (1977) A systematic study of the family <tp:taxon-name><tp:taxon-name-part taxon-name-part-type="family">Boreidae</tp:taxon-name-part></tp:taxon-name> (<tp:taxon-name><tp:taxon-name-part taxon-name-part-type="order">Mecoptera</tp:taxon-name-part></tp:taxon-name>). The University of Kansas Science Bulletin 51: 141–217.</mixed-citation></ref><ref id="B11"><mixed-citation xmlns:xlink="http://www.w3.org/1999/xlink" xlink:type="simple">Carpenter FM (1931) Revision of the Nearctic <tp:taxon-name><tp:taxon-name-part taxon-name-part-type="order">Mecoptera</tp:taxon-name-part></tp:taxon-name>. Bulletin of the Museum of Comparative Biology 72: 205–277.</mixed-citation></ref><ref id="B1"><mixed-citation xmlns:xlink="http://www.w3.org/1999/xlink" xlink:type="simple">Banks N (1923) <tp:taxon-name><tp:taxon-name-part taxon-name-part-type="order">Mecoptera</tp:taxon-name-part></tp:taxon-name>. In: McAtee WL, Hebard M, Ferris GF, Patch EM, Banks M, Forbes WT, Wickham HF, Alexander CP, Malloch JR, Walton WR, Viereck HL, Chamberlin RV (Eds) Insects, Arachnids, and Chilopods of the Pribilof Islands, Alaska. U.S.D.A Bureau of Biological Survey, North American Fauna 46: 158.</mixed-citation></ref></ref-list></tp:taxon-treatment>
