# Supplementary material for: A taxonomic review of Boreus (Mecoptera, Boreidae) with descriptions of two new Alaskan species
Source: Zookeys. 2026 Jan 23;1267:119–78. doi: 10.3897/zookeys.1267.170946 (PMC12859649; doi:10.3897/zookeys.1267.170946)
Supplement: XML Treatment for Boreus intermedius [file zookeys.1267.170946-treatment5.xml]

<!DOCTYPE tp:taxon-treatment
  PUBLIC "-//TaxonX//DTD Taxonomic Treatment Publishing DTD v0 20100105//EN" "tax-treatment-NSO.dtd">
<tp:taxon-treatment xmlns:tp="http://www.plazi.org/taxpub"><tp:treatment-meta><kwd-group><label>Taxon classification</label><kwd>
                <named-content content-type="kingdom">Animalia</named-content>
              </kwd><kwd>
                <named-content content-type="order">Mecoptera</named-content>
              </kwd><kwd>
                <named-content content-type="family">Boreidae</named-content>
              </kwd></kwd-group><mixed-citation publication-type="journal"><person-group><name><surname>Kane</surname><given-names>Taylor L.</given-names></name><name><surname>Sikes</surname><given-names>Derek S.</given-names></name><name><surname>Schiff</surname><given-names>Nathan</given-names></name></person-group><article-title>A taxonomic review of <italic><tp:taxon-name><tp:taxon-name-part taxon-name-part-type="genus" reg="Boreus">Boreus</tp:taxon-name-part></tp:taxon-name></italic> (<tp:taxon-name><tp:taxon-name-part taxon-name-part-type="order" reg="Mecoptera">Mecoptera</tp:taxon-name-part></tp:taxon-name>, <tp:taxon-name><tp:taxon-name-part taxon-name-part-type="family" reg="Boreidae">Boreidae</tp:taxon-name-part></tp:taxon-name>) with descriptions of two new Alaskan species</article-title><source>Zookeys</source><day>23</day><month>01</month><year>2026</year><volume>1267</volume><fpage>119</fpage><lpage>178</lpage><pub-id pub-id-type="doi">10.3897/zookeys.1267.170946</pub-id></mixed-citation></tp:treatment-meta><tp:nomenclature><tp:taxon-name><object-id xmlns:xlink="http://www.w3.org/1999/xlink" content-type="arpha" xlink:type="simple">F65AFAED-5989-5AE2-97FD-EA53ADDA1CA1</object-id><tp:taxon-name-part taxon-name-part-type="genus" reg="Boreus">Boreus</tp:taxon-name-part> <tp:taxon-name-part taxon-name-part-type="species" reg="intermedius">intermedius</tp:taxon-name-part></tp:taxon-name><tp:taxon-authority>Lloyd, 1934</tp:taxon-authority><xref ref-type="fig" rid="F1">Figs 1E</xref><xref ref-type="fig" rid="F2">, 2C</xref><xref ref-type="fig" rid="F2">, 2D</xref><xref ref-type="fig" rid="F13">, 13</xref><xref ref-type="fig" rid="F14">, 14</xref><xref ref-type="fig" rid="F24">, 24A</xref><xref ref-type="fig" rid="F24">, 24B</xref><xref ref-type="fig" rid="F25">, 25A</xref><xref ref-type="fig" rid="F27">, 27A</xref><xref ref-type="fig" rid="F28">, 28A</xref></tp:nomenclature><tp:treatment-sec sec-type="Material examined"><title>Material examined.</title><p>Redescription based on 6 ♂♂ in ethanol, 1 ♂ pinned, 9 ♀♀ in ethanol, 3 ♀♀ pinned: United States – <bold>Alaska</bold> •1 ♂, 3 ♀♀; Between McCarthy and Kennicott; <named-content xmlns:xlink="http://www.w3.org/1999/xlink" content-type="dwc:verbatimCoordinates" xlink:type="simple">61.4, -142.9</named-content>; 15 Apr. 1935; J. E. Lloyd leg.; <named-content xmlns:xlink="http://www.w3.org/1999/xlink" content-type="dwc:institutional_code" xlink:title="Museum of Comparative Zoology" xlink:href="http://grbio.org/institution/museum-comparative-zoology" xlink:type="simple">MCZ</named-content>:Ent:732356, <named-content xmlns:xlink="http://www.w3.org/1999/xlink" content-type="dwc:institutional_code" xlink:title="Museum of Comparative Zoology" xlink:href="http://grbio.org/institution/museum-comparative-zoology" xlink:type="simple">MCZ</named-content>:Ent:732357, <named-content xmlns:xlink="http://www.w3.org/1999/xlink" content-type="dwc:institutional_code" xlink:title="Museum of Comparative Zoology" xlink:href="http://grbio.org/institution/museum-comparative-zoology" xlink:type="simple">MCZ</named-content>:Ent:732358, <named-content xmlns:xlink="http://www.w3.org/1999/xlink" content-type="dwc:institutional_code" xlink:title="Museum of Comparative Zoology" xlink:href="http://grbio.org/institution/museum-comparative-zoology" xlink:type="simple">MCZ</named-content>:Ent:732359. • 2 ♂♂, 2 ♀♀; Wrangell-St. Elias National Park, along Wagon Road between McCarthy and Kennicott; <named-content xmlns:xlink="http://www.w3.org/1999/xlink" content-type="dwc:verbatimCoordinates" xlink:type="simple">61.45381, -142.88228</named-content>; 13 May 2021; DSS, TLK and Thalles Pereira leg.; <ext-link xmlns:xlink="http://www.w3.org/1999/xlink" xlink:href="http://arctos.database.museum/guid/UAM:Ento:447163" ext-link-type="uri" xlink:type="simple"><named-content content-type="dwc:institutional_code" xlink:title="University of Arkansas at Monticello" xlink:href="http://grbio.org/institution/university-arkansas-monticello" xlink:type="simple">UAM</named-content>:Ento:447163</ext-link>, <ext-link xmlns:xlink="http://www.w3.org/1999/xlink" xlink:href="http://arctos.database.museum/guid/UAM:Ento:447165" ext-link-type="uri" xlink:type="simple"><named-content content-type="dwc:institutional_code" xlink:title="University of Arkansas at Monticello" xlink:href="http://grbio.org/institution/university-arkansas-monticello" xlink:type="simple">UAM</named-content>:Ento:447165</ext-link>, <ext-link xmlns:xlink="http://www.w3.org/1999/xlink" xlink:href="http://arctos.database.museum/guid/UAM:Ento:447167" ext-link-type="uri" xlink:type="simple"><named-content content-type="dwc:institutional_code" xlink:title="University of Arkansas at Monticello" xlink:href="http://grbio.org/institution/university-arkansas-monticello" xlink:type="simple">UAM</named-content>:Ento:447167</ext-link>, <ext-link xmlns:xlink="http://www.w3.org/1999/xlink" xlink:href="http://arctos.database.museum/guid/UAM:Ento:447168" ext-link-type="uri" xlink:type="simple"><named-content content-type="dwc:institutional_code" xlink:title="University of Arkansas at Monticello" xlink:href="http://grbio.org/institution/university-arkansas-monticello" xlink:type="simple">UAM</named-content>:Ento:447168</ext-link>. • 1 ♀; Same collection data as previous; <named-content xmlns:xlink="http://www.w3.org/1999/xlink" content-type="dwc:verbatimCoordinates" xlink:type="simple">61.45427, -142.88199</named-content>; <ext-link xmlns:xlink="http://www.w3.org/1999/xlink" xlink:href="http://arctos.database.museum/guid/UAM:Ento:447164" ext-link-type="uri" xlink:type="simple"><named-content content-type="dwc:institutional_code" xlink:title="University of Arkansas at Monticello" xlink:href="http://grbio.org/institution/university-arkansas-monticello" xlink:type="simple">UAM</named-content>:Ento:447164</ext-link>. • 1 ♀; Same collection data as previous; <named-content xmlns:xlink="http://www.w3.org/1999/xlink" content-type="dwc:verbatimCoordinates" xlink:type="simple">61.45426, -142.88248</named-content>; <ext-link xmlns:xlink="http://www.w3.org/1999/xlink" xlink:href="http://arctos.database.museum/guid/UAM:Ento:447166" ext-link-type="uri" xlink:type="simple"><named-content content-type="dwc:institutional_code" xlink:title="University of Arkansas at Monticello" xlink:href="http://grbio.org/institution/university-arkansas-monticello" xlink:type="simple">UAM</named-content>:Ento:447166</ext-link>. • 1 ♂, 1 ♀; Same collection data as previous; <named-content xmlns:xlink="http://www.w3.org/1999/xlink" content-type="dwc:verbatimCoordinates" xlink:type="simple">61.45935, -142.88072</named-content>, 15 Sept. 2021; TLK, Thalles Pereira, and Hannah Doerrier leg.; <ext-link xmlns:xlink="http://www.w3.org/1999/xlink" xlink:href="http://arctos.database.museum/guid/UAM:Ento:451000" ext-link-type="uri" xlink:type="simple"><named-content content-type="dwc:institutional_code" xlink:title="University of Arkansas at Monticello" xlink:href="http://grbio.org/institution/university-arkansas-monticello" xlink:type="simple">UAM</named-content>:Ento:451000</ext-link>, <ext-link xmlns:xlink="http://www.w3.org/1999/xlink" xlink:href="http://arctos.database.museum/guid/UAM:Ento:451067" ext-link-type="uri" xlink:type="simple"><named-content content-type="dwc:institutional_code" xlink:title="University of Arkansas at Monticello" xlink:href="http://grbio.org/institution/university-arkansas-monticello" xlink:type="simple">UAM</named-content>:Ento:451067</ext-link>. • 1 ♀; Same collection data as previous; <named-content xmlns:xlink="http://www.w3.org/1999/xlink" content-type="dwc:verbatimCoordinates" xlink:type="simple">61.45417, -142.88203</named-content>; <ext-link xmlns:xlink="http://www.w3.org/1999/xlink" xlink:href="http://arctos.database.museum/guid/UAM:Ento:451001" ext-link-type="uri" xlink:type="simple"><named-content content-type="dwc:institutional_code" xlink:title="University of Arkansas at Monticello" xlink:href="http://grbio.org/institution/university-arkansas-monticello" xlink:type="simple">UAM</named-content>:Ento:451001</ext-link>. • 2 ♀♀; Same collection data as previous; <named-content xmlns:xlink="http://www.w3.org/1999/xlink" content-type="dwc:verbatimCoordinates" xlink:type="simple">61.475, -142.881</named-content>1; 16 Sept. 2021; <ext-link xmlns:xlink="http://www.w3.org/1999/xlink" xlink:href="http://arctos.database.museum/guid/UAM:Ento:451065" ext-link-type="uri" xlink:type="simple"><named-content content-type="dwc:institutional_code" xlink:title="University of Arkansas at Monticello" xlink:href="http://grbio.org/institution/university-arkansas-monticello" xlink:type="simple">UAM</named-content>:Ento:451065</ext-link>, <ext-link xmlns:xlink="http://www.w3.org/1999/xlink" xlink:href="http://arctos.database.museum/guid/UAM:Ento:451066" ext-link-type="uri" xlink:type="simple"><named-content content-type="dwc:institutional_code" xlink:title="University of Arkansas at Monticello" xlink:href="http://grbio.org/institution/university-arkansas-monticello" xlink:type="simple">UAM</named-content>:Ento:451066</ext-link>. • 1 ♂; Same collection data as previous; <named-content xmlns:xlink="http://www.w3.org/1999/xlink" content-type="dwc:verbatimCoordinates" xlink:type="simple">61.47138889, -142.87944444</named-content>; <ext-link xmlns:xlink="http://www.w3.org/1999/xlink" xlink:href="http://arctos.database.museum/guid/UAM:Ento:451103" ext-link-type="uri" xlink:type="simple"><named-content content-type="dwc:institutional_code" xlink:title="University of Arkansas at Monticello" xlink:href="http://grbio.org/institution/university-arkansas-monticello" xlink:type="simple">UAM</named-content>:Ento:451103</ext-link>. • 1 ♂; Same collection data as previous; <named-content xmlns:xlink="http://www.w3.org/1999/xlink" content-type="dwc:verbatimCoordinates" xlink:type="simple">61.47416667, -142.88055556</named-content>; <ext-link xmlns:xlink="http://www.w3.org/1999/xlink" xlink:href="http://arctos.database.museum/guid/UAM:Ento:451104" ext-link-type="uri" xlink:type="simple"><named-content content-type="dwc:institutional_code" xlink:title="University of Arkansas at Monticello" xlink:href="http://grbio.org/institution/university-arkansas-monticello" xlink:type="simple">UAM</named-content>:Ento:451104</ext-link>. • 1 ♀; Same collection data as previous; <named-content xmlns:xlink="http://www.w3.org/1999/xlink" content-type="dwc:verbatimCoordinates" xlink:type="simple">61.47306, -142.8803</named-content>; 23 Sept. 2022; TLK leg.; <ext-link xmlns:xlink="http://www.w3.org/1999/xlink" xlink:href="http://arctos.database.museum/guid/UAM:Ento:477814" ext-link-type="uri" xlink:type="simple"><named-content content-type="dwc:institutional_code" xlink:title="University of Arkansas at Monticello" xlink:href="http://grbio.org/institution/university-arkansas-monticello" xlink:type="simple">UAM</named-content>:Ento:477814</ext-link>. • 1 ♂; Same collection data as previous; <named-content xmlns:xlink="http://www.w3.org/1999/xlink" content-type="dwc:verbatimCoordinates" xlink:type="simple">61.4690, -142.8776</named-content>; 24 Sept. 2022; <ext-link xmlns:xlink="http://www.w3.org/1999/xlink" xlink:href="http://arctos.database.museum/guid/UAM:Ento:477812" ext-link-type="uri" xlink:type="simple"><named-content content-type="dwc:institutional_code" xlink:title="University of Arkansas at Monticello" xlink:href="http://grbio.org/institution/university-arkansas-monticello" xlink:type="simple">UAM</named-content>:Ento:477812</ext-link>.</p><fig id="F13" position="float" orientation="portrait"><object-id xmlns:xlink="http://www.w3.org/1999/xlink" content-type="doi" xlink:type="simple">10.3897/zookeys.1267.170946.figure13</object-id><object-id xmlns:xlink="http://www.w3.org/1999/xlink" content-type="arpha" xlink:type="simple">9A8D6734-C683-5D0A-8599-C8E537D98F0C</object-id><label>Figure 13.</label><caption><p><bold>A</bold>. <italic><tp:taxon-name><tp:taxon-name-part taxon-name-part-type="genus" reg="Boreus">Boreus</tp:taxon-name-part> <tp:taxon-name-part taxon-name-part-type="species" reg="intermedius">intermedius</tp:taxon-name-part></tp:taxon-name></italic> female (top) and male (bottom) viewed laterally. <bold>B</bold>. Collection localities for <italic><tp:taxon-name><tp:taxon-name-part taxon-name-part-type="genus" reg="Boreus">B.</tp:taxon-name-part> <tp:taxon-name-part taxon-name-part-type="species" reg="intermedius">intermedius</tp:taxon-name-part></tp:taxon-name></italic>. <bold>C</bold>. Habitat of <italic><tp:taxon-name><tp:taxon-name-part taxon-name-part-type="genus" reg="Boreus">B.</tp:taxon-name-part> <tp:taxon-name-part taxon-name-part-type="species" reg="intermedius">intermedius</tp:taxon-name-part></tp:taxon-name></italic> (photo credit: TLK).</p></caption><graphic xmlns:xlink="http://www.w3.org/1999/xlink" xlink:href="zookeys-1267-119_article-170946__-g013.jpg" id="oo_1518852.jpg" position="float" orientation="portrait" xlink:type="simple"><uri content-type="original_file" xlink:type="simple">https://binary.pensoft.net/fig/1518852</uri></graphic></fig><fig id="F14" position="float" orientation="portrait"><object-id xmlns:xlink="http://www.w3.org/1999/xlink" content-type="doi" xlink:type="simple">10.3897/zookeys.1267.170946.figure14</object-id><object-id xmlns:xlink="http://www.w3.org/1999/xlink" content-type="arpha" xlink:type="simple">B06A96A6-9D9A-56E7-B753-93413BB77AE0</object-id><label>Figure 14.</label><caption><p>Size and color difference in <italic><tp:taxon-name><tp:taxon-name-part taxon-name-part-type="genus" reg="Boreus">B.</tp:taxon-name-part> <tp:taxon-name-part taxon-name-part-type="species" reg="intermedius">intermedius</tp:taxon-name-part></tp:taxon-name></italic> specimens collected in the: <bold>A</bold>. Fall (15 September 2021, <ext-link xmlns:xlink="http://www.w3.org/1999/xlink" xlink:href="http://arctos.database.museum/guid/UAM:Ento:451067" ext-link-type="uri" xlink:type="simple"><named-content content-type="dwc:institutional_code" xlink:title="University of Arkansas at Monticello" xlink:href="http://grbio.org/institution/university-arkansas-monticello" xlink:type="simple">UAM</named-content>:Ento:451067</ext-link>) and <bold>B</bold>. Spring (13 May 2021, <ext-link xmlns:xlink="http://www.w3.org/1999/xlink" xlink:href="http://arctos.database.museum/guid/UAM:Ento:447163" ext-link-type="uri" xlink:type="simple"><named-content content-type="dwc:institutional_code" xlink:title="University of Arkansas at Monticello" xlink:href="http://grbio.org/institution/university-arkansas-monticello" xlink:type="simple">UAM</named-content>:Ento:447163</ext-link>). Photo credits: TLK.</p></caption><graphic xmlns:xlink="http://www.w3.org/1999/xlink" xlink:href="zookeys-1267-119_article-170946__-g014.jpg" id="oo_1518853.jpg" position="float" orientation="portrait" xlink:type="simple"><uri content-type="original_file" xlink:type="simple">https://binary.pensoft.net/fig/1518853</uri></graphic></fig></tp:treatment-sec><tp:treatment-sec sec-type="Diagnosis"><title>Diagnosis.</title><p>Both sexes of <italic><tp:taxon-name><tp:taxon-name-part taxon-name-part-type="genus" reg="Boreus">B.</tp:taxon-name-part> <tp:taxon-name-part taxon-name-part-type="species" reg="intermedius">intermedius</tp:taxon-name-part></tp:taxon-name></italic> can be differentiated from non-Alaskan members of the <italic>californicus</italic> species group sensu <xref ref-type="bibr" rid="B63">Penny 1977</xref> (<italic><tp:taxon-name><tp:taxon-name-part taxon-name-part-type="genus" reg="Boreus">B.</tp:taxon-name-part> <tp:taxon-name-part taxon-name-part-type="species" reg="californicus">californicus</tp:taxon-name-part></tp:taxon-name></italic>, <italic><tp:taxon-name><tp:taxon-name-part taxon-name-part-type="genus" reg="Boreus">B.</tp:taxon-name-part> <tp:taxon-name-part taxon-name-part-type="species" reg="coloradensis">coloradensis</tp:taxon-name-part></tp:taxon-name></italic>) by the color of the thoracic segments and legs, which are significantly paler than the abdominal segments in both pinned and alcohol preserved specimens. Female <italic><tp:taxon-name><tp:taxon-name-part taxon-name-part-type="genus" reg="Boreus">B.</tp:taxon-name-part> <tp:taxon-name-part taxon-name-part-type="species" reg="intermedius">intermedius</tp:taxon-name-part></tp:taxon-name></italic> can be differentiated from its apparent sister species (see below) <italic><tp:taxon-name><tp:taxon-name-part taxon-name-part-type="genus" reg="Boreus">B.</tp:taxon-name-part> <tp:taxon-name-part taxon-name-part-type="species" reg="borealis">borealis</tp:taxon-name-part></tp:taxon-name></italic> and other members of the <italic>californicus</italic> species group by the presence of hairs emerging from the peg-like spines at the distal end of the ovipositor, which are absent in these other species. Male <italic><tp:taxon-name><tp:taxon-name-part taxon-name-part-type="genus" reg="Boreus">B.</tp:taxon-name-part> <tp:taxon-name-part taxon-name-part-type="species" reg="intermedius">intermedius</tp:taxon-name-part></tp:taxon-name></italic> can be differentiated from <italic><tp:taxon-name><tp:taxon-name-part taxon-name-part-type="genus" reg="Boreus">B.</tp:taxon-name-part> <tp:taxon-name-part taxon-name-part-type="species" reg="borealis">borealis</tp:taxon-name-part></tp:taxon-name></italic> by its short tergal hood septum, which does not reach the base of the denticular area.</p></tp:treatment-sec><tp:treatment-sec sec-type="Description"><title>Description.</title><p><bold><italic>Head</italic></bold>. Top of head dark, iridescent yellow-green from top of head to below eyes, fading to yellow or orange on the maxillolabial complex. Head length measured from top of head to distal tip of labrum 1.28–1.57 mm (female mean = 1.51, male mean = 1.39). Eyes reddish-orange to reddish-purple. Diameter of eye measured parallel to direction of head 0.44–0.55 mm (female mean = 0.52, male mean = 0.49). Lateral ocelli approximately one ocellus away from compound eye margin. Median ocellus present between base of antennae, noticeably smaller than lateral ocelli. Antennae with 19–22 antennomeres (mode for both sexes = 20). Antennae brown, fading to dark brown distally. Fine white hairs covering entire head, sparse and short except on frontal region, where hairs are noticeably denser and longer. Maxillolabial complex to rostrum length ratio 0.74–0.89 (female mean = 0.83, male mean = 0.84).</p><p><bold><italic>Thorax</italic></bold>. Pronotum dark and iridescent yellow-green, similar in coloration to head and abdominal terga, with one transverse furrow. Anterior and posterior edges of pronotum without bristles. Meso- and metanotum similar in color to pronotum, without bristles.</p><p><bold><italic>Legs</italic></bold>. Leg segments yellow-orange, darkened adjacent to joints. Coxae covered in short, fine, sparse, white hairs. All other leg segments covered in short, fine, sparse, dark hairs. Femur with apical-femoral spine present, short, pointed, and black, without additional spines. Tibia with two long, translucent-brown apical spurs. Tibia and tarsi with two rows of dark spines on ventral surface, no spines on dorsal surface.</p><p><bold><italic>Female wings</italic></bold>. Forewings yellowish-orange, paler than legs, translucent, covered in fine dark hairs, reduced to small ovals 0.41–0.50 mm (mean = 0.45) in length, covering entire hindwing.</p><p><bold><italic>Male wings</italic></bold>. Forewings yellowish-orange, paler than legs, translucent, covered in fine dark hairs. Outer margin of forewings noticeably narrowed near mid length when viewed dorsally. Forewing length 1.59–1.91 mm (mean = 1.74). Margins of forewings bear 25–32 (no mode; each observed value occurred only once) inner spines and 6–14 (mode = 11) outer spines. Forewing spines along both margins curl in towards margin and increase in length distally. Terminal spine of forewing less than twice as long as penultimate inner forewing spine, brown. Hindwings similar in length to forewings, ending in flattened, curled tips. Hindwing spines number 2–8 (mode = 3) and are significantly smaller than forewing spines. Distal half of hindwings with dense, short white hairs, ending before curved tip.</p><p><bold><italic>Female abdomen</italic></bold>. Terga and sterna 1–7 dark brown and iridescent, covered in short, fine, sparse, near-translucent hairs, denser on sterna than on terga. Intersegmental membrane varies in color from red to pale yellow. Female terminalia (segments 8–11) orange, darker than legs. Tergum 8 with fine wrinkles and short, fine, sparse, near-translucent hairs. Ovipositor (segments 9–11) 1.13–1.33 mm (mean = 1.24) in length. Ovipositor to rostrum length ratio 1.13–1.48 (mean = 1.34). Tergum 9 0.09–0.21 mm (mean = 0.13) in length, with short, fine, sparse, near-translucent hairs. Tergum 10 0.79–0.89 mm (mean = 0.83) in length, with few long, fine sparse, near-translucent hairs. Segment 11 and cerci fused, 0.37–0.41 mm (mean = 0.39) in length, with long, fine, sparse, translucent hairs on dorsal surface and longer, thicker, denser, translucent-white hairs on ventral surface. Ventral ovipositor valves (valvulae) 0.97–1.13 mm (mean = 1.07) in length, with medium-length, fine, sparse, translucent hairs on the ventral surface and short, peg-like spines with taper into fine, hairlike processes pointing posteriorly on the distal third of the ventral surface.</p><p><bold><italic>Male abdomen</italic></bold>. Terga and sterna 1–7 colored as in female. Tergum 8 and sternum 8 fused. Tergum 9 and sternum 9 not fused, more brown than previous segments. Tergum 9 with hood extending laterally to edge of denticular area, clefted by short median septum which extends slightly beyond hood. Tergal pockets covered in dense, fine, long white hairs. Denticular area does not extend into tergal pockets. Sternum 9 (hypandrium) is broadly triangular, with distal edge entire and square, extending beyond the end of basistyles, covered in long, fine, dense, white hairs. Dististyles orange except on basal lobe and claw, which are black and shiny, covered in long, fine, dense, white hairs, except on basal lobe and claw. Basal lobe of dististyle blunt tipped, separated from base of dististyle by triangular cleft. Dististylar claw long and pointed. Outside of dististyle with denticles extending from base of dististylar claw to below basal lobe. Tergum 10 and sternum 10 reduced, small oval sclerites, covered in short, fine hairs, rarely visible.</p><p><bold><italic>Body length</italic></bold>. Females: preserved in ethanol 4.41–5.22 mm (mean = 4.80), pinned 4.26–4.66 mm (mean = 4.50). Males: preserved in ethanol 2.76–3.90 mm (mean = 3.36), pinned 3.89 mm.</p><p><bold><italic>Variation</italic></bold>. <italic><tp:taxon-name><tp:taxon-name-part taxon-name-part-type="genus" reg="Boreus">Boreus</tp:taxon-name-part> <tp:taxon-name-part taxon-name-part-type="species" reg="intermedius">intermedius</tp:taxon-name-part></tp:taxon-name></italic> specimens collected in the fall and spring exhibited morphological differences. In specimens collected in the fall (September), the rostrum, legs, wings, meso- and meta-thoracic segments, and terminalia are yellow (Fig. <xref ref-type="fig" rid="F14">14A</xref>), while in specimens collected in the spring (May), these characters are orange (Fig. <xref ref-type="fig" rid="F14">14B</xref>). In some fall <italic><tp:taxon-name><tp:taxon-name-part taxon-name-part-type="genus" reg="Boreus">B.</tp:taxon-name-part> <tp:taxon-name-part taxon-name-part-type="species" reg="intermedius">intermedius</tp:taxon-name-part></tp:taxon-name></italic> specimens, these characters were also semi-translucent, suggesting that the paler coloration is due to the exoskeleton not being fully developed. The coloration of the terga and sterna is consistent between seasons, and only in one particular teneral specimen were the abdominal segments semi-translucent. The color of the intersegmental membrane and compound eyes also vary seasonally. In spring collected specimens, the intersegmental membrane is pale pink except on the abdomen of females, where it is red, and the eye is reddish-orange. In fall collected specimens, the intersegmental membrane is white to pale yellow, and the eyes are a darker reddish-purple. <italic><tp:taxon-name><tp:taxon-name-part taxon-name-part-type="genus" reg="Boreus">Boreus</tp:taxon-name-part> <tp:taxon-name-part taxon-name-part-type="species" reg="intermedius">intermedius</tp:taxon-name-part></tp:taxon-name></italic> also appear to exhibit temporal variation in body size– in both sexes, spring collected specimens were on average 0.5 mm longer than their fall counterparts, though this difference is only statistically significant in females, likely due to the smaller sample size in male specimens (female: fall body length mean = 4.55 mm (<italic>n</italic> = 5), spring body length mean = 5.11 mm (<italic>n</italic> = 4), t-test p-value = 0.0007; males: fall body length mean = 3.21 mm (<italic>n</italic> = 4), spring body length mean = 3.67 mm (<italic>n</italic> = 2) t-test p-value = 0.1819).</p><p><bold><italic>DNA</italic></bold>. We obtained nine COI sequences for <italic><tp:taxon-name><tp:taxon-name-part taxon-name-part-type="genus" reg="Boreus">B.</tp:taxon-name-part> <tp:taxon-name-part taxon-name-part-type="species" reg="intermedius">intermedius</tp:taxon-name-part></tp:taxon-name></italic> from four localities. There were four variable sites within the sequences. <abbrev xmlns:xlink="http://www.w3.org/1999/xlink" xlink:title="barcode index number system" xlink:type="simple">BIN</abbrev>: <ext-link xmlns:xlink="http://www.w3.org/1999/xlink" xlink:href="https://portal.boldsystems.org/bin/BOLD:AEL2631" ext-link-type="uri" xlink:type="simple">BOLD:AEL2631</ext-link>.</p></tp:treatment-sec><tp:treatment-sec sec-type="Distribution"><title>Distribution.</title><p><italic><tp:taxon-name><tp:taxon-name-part taxon-name-part-type="genus" reg="Boreus">Boreus</tp:taxon-name-part> <tp:taxon-name-part taxon-name-part-type="species" reg="intermedius">intermedius</tp:taxon-name-part></tp:taxon-name></italic> has been collected from multiple localities along a 2.4-km section of the Wagon Road Trail between McCarthy and Kennicott, Alaska (Fig. <xref ref-type="fig" rid="F13">13B</xref>). In 1934, specimens were collected between McCarthy and Kennicott (<xref ref-type="bibr" rid="B46">Lloyd 1934</xref>) and in 1935 specimens were collected in McCarthy (<xref ref-type="bibr" rid="B13">Carpenter 1935</xref>). In 2021 and 2022 specimens were only found between McCarthy and Kennicott, along the Wagon Road trail. The main road between McCarthy and Kennicott, which was a railroad track bed in the 1930s, was also sampled in spring 2021, but no specimens were found.</p></tp:treatment-sec><tp:treatment-sec sec-type="Ecology"><title>Ecology.</title><p><italic><tp:taxon-name><tp:taxon-name-part taxon-name-part-type="genus" reg="Boreus">Boreus</tp:taxon-name-part> <tp:taxon-name-part taxon-name-part-type="species" reg="intermedius">intermedius</tp:taxon-name-part></tp:taxon-name></italic> has been collected in sympatry with <italic><tp:taxon-name><tp:taxon-name-part taxon-name-part-type="genus" reg="Boreus">B.</tp:taxon-name-part> <tp:taxon-name-part taxon-name-part-type="species" reg="gracilis">gracilis</tp:taxon-name-part></tp:taxon-name></italic>, but appears to have a larger range and has also been collected from sites where no <italic><tp:taxon-name><tp:taxon-name-part taxon-name-part-type="genus" reg="Boreus">B.</tp:taxon-name-part> <tp:taxon-name-part taxon-name-part-type="species" reg="gracilis">gracilis</tp:taxon-name-part></tp:taxon-name></italic> were found. The specimens were collected from boreal forest in a mountainous area bordering Kennicott glacier, consisting of predominantly spruce, alder, and willow, and groundcover consisting of moss and short shrubs (Fig. <xref ref-type="fig" rid="F13">13C</xref>). Within this habitat, <italic><tp:taxon-name><tp:taxon-name-part taxon-name-part-type="genus" reg="Boreus">B.</tp:taxon-name-part> <tp:taxon-name-part taxon-name-part-type="species" reg="intermedius">intermedius</tp:taxon-name-part></tp:taxon-name></italic> specimens were collected from moss on steep, near vertical rock surfaces and glacial deposits. <italic><tp:taxon-name><tp:taxon-name-part taxon-name-part-type="genus" reg="Boreus">Boreus</tp:taxon-name-part> <tp:taxon-name-part taxon-name-part-type="species" reg="intermedius">intermedius</tp:taxon-name-part></tp:taxon-name></italic> has been collected both in the spring (April 1934, April 1935, May 2021) and fall (September 2021, September 2022). Specimens have been collected on sunny, overcast, and rainy days from moss that was very wet and on dry days from moss that was nearly desiccated. In 1934, <italic><tp:taxon-name><tp:taxon-name-part taxon-name-part-type="genus" reg="Boreus">B.</tp:taxon-name-part> <tp:taxon-name-part taxon-name-part-type="species" reg="intermedius">intermedius</tp:taxon-name-part></tp:taxon-name></italic> specimens were collected on top of snow.</p><p>A total of 10 ♂♂ and 16 ♀♀ <italic><tp:taxon-name><tp:taxon-name-part taxon-name-part-type="genus" reg="Boreus">B.</tp:taxon-name-part> <tp:taxon-name-part taxon-name-part-type="species" reg="intermedius">intermedius</tp:taxon-name-part></tp:taxon-name></italic> specimens have been observed. The sex ratio difference could be attributed to the small sample size. Further sampling is needed to test this.</p></tp:treatment-sec><tp:treatment-sec sec-type="Remarks"><title>Remarks.</title><p>The holotype and paratype of this species have been lost. <xref ref-type="bibr" rid="B46">Lloyd (1934)</xref> diagnosed <italic><tp:taxon-name><tp:taxon-name-part taxon-name-part-type="genus" reg="Boreus">B.</tp:taxon-name-part> <tp:taxon-name-part taxon-name-part-type="species" reg="intermedius">intermedius</tp:taxon-name-part></tp:taxon-name></italic> as “very similar to <italic><tp:taxon-name><tp:taxon-name-part taxon-name-part-type="genus" reg="Boreus">B.</tp:taxon-name-part> <tp:taxon-name-part taxon-name-part-type="species" reg="borealis">borealis</tp:taxon-name-part></tp:taxon-name></italic>. The female agrees perfectly with descriptions of the species (<xref ref-type="bibr" rid="B1">Banks 1923</xref>; <xref ref-type="bibr" rid="B11">Carpenter 1931</xref>) while the male differs in the shape of the wings which approach the form found in <italic><tp:taxon-name><tp:taxon-name-part taxon-name-part-type="genus" reg="Boreus">B.</tp:taxon-name-part> <tp:taxon-name-part taxon-name-part-type="species" reg="californicus">californicus</tp:taxon-name-part></tp:taxon-name></italic>.” <xref ref-type="bibr" rid="B63">Penny (1977)</xref> also noted “males of <italic><tp:taxon-name><tp:taxon-name-part taxon-name-part-type="genus" reg="Boreus">B.</tp:taxon-name-part> <tp:taxon-name-part taxon-name-part-type="species" reg="intermedius">intermedius</tp:taxon-name-part></tp:taxon-name></italic> can be separated from other members of the <italic>californicus</italic> group by the septum of the ninth tergal hood, which is short and deeply divided ventrally.” <xref ref-type="bibr" rid="B63">Penny (1977)</xref> listed male <italic><tp:taxon-name><tp:taxon-name-part taxon-name-part-type="genus" reg="Boreus">B.</tp:taxon-name-part> <tp:taxon-name-part taxon-name-part-type="species" reg="intermedius">intermedius</tp:taxon-name-part></tp:taxon-name></italic> as having no spines on their hind wings, however all specimens we examined had at least two short spines on the ventral surface of each hind wing.</p><p>The collection data on the label of all <italic><tp:taxon-name><tp:taxon-name-part taxon-name-part-type="genus" reg="Boreus">B.</tp:taxon-name-part> <tp:taxon-name-part taxon-name-part-type="species" reg="intermedius">intermedius</tp:taxon-name-part></tp:taxon-name></italic> specimens collected in 1935 reads “Kennecott, Alaska April 15, ‘35.” <xref ref-type="bibr" rid="B14">Carpenter (1936)</xref> stated of these specimens “Three additional specimens (1 ♂, 2 ♂)... have been sent to me by Mr. Lloyd; they were collected at McCarthy, Alaska, April 29, 1935.” Carpenter presumably meant (1 ♂, 2 ♀), but this does not match the number of specimens bearing 1935 collection labels (1♂, 3 ♀♀). It is possible that one of the females with a 1935 label is the missing allotype. If this is true, it is likely specimen <named-content xmlns:xlink="http://www.w3.org/1999/xlink" content-type="dwc:institutional_code" xlink:title="Museum of Comparative Zoology" xlink:href="http://grbio.org/institution/museum-comparative-zoology" xlink:type="simple">MCZ</named-content>:Ent:732358, which was originally labeled 1934, but the 4 was scratched out and replaced with a 5.</p></tp:treatment-sec><tp:treatment-sec><!--Section generated to contain objects referenced in tp:taxon-treatment.--><fig id="F1" position="float" orientation="portrait"><object-id xmlns:xlink="http://www.w3.org/1999/xlink" content-type="doi" xlink:type="simple">10.3897/zookeys.1267.170946.figure1</object-id><object-id xmlns:xlink="http://www.w3.org/1999/xlink" content-type="arpha" xlink:type="simple">6723B21A-57DF-5834-9F9B-EB74B95B63F7</object-id><label>Figure 1.</label><caption><p>Photos of living Alaskan <italic><tp:taxon-name><tp:taxon-name-part taxon-name-part-type="genus" reg="Boreus">Boreus</tp:taxon-name-part></tp:taxon-name></italic> spp. <bold>A</bold>. Female <italic><tp:taxon-name><tp:taxon-name-part taxon-name-part-type="genus" reg="Boreus">Boreus</tp:taxon-name-part> <tp:taxon-name-part taxon-name-part-type="species" reg="borealis">borealis</tp:taxon-name-part></tp:taxon-name></italic>; <bold>B</bold>. Male <italic><tp:taxon-name><tp:taxon-name-part taxon-name-part-type="genus" reg="Boreus">B.</tp:taxon-name-part> <tp:taxon-name-part taxon-name-part-type="species" reg="borealis">borealis</tp:taxon-name-part></tp:taxon-name></italic>; <bold>C</bold>. Female <italic><tp:taxon-name><tp:taxon-name-part taxon-name-part-type="genus" reg="Boreus">B.</tp:taxon-name-part> <tp:taxon-name-part taxon-name-part-type="species" reg="tananaensis">tananaensis</tp:taxon-name-part></tp:taxon-name></italic> sp. nov.; <bold>D</bold>. Male <italic><tp:taxon-name><tp:taxon-name-part taxon-name-part-type="genus" reg="Boreus">B.</tp:taxon-name-part> <tp:taxon-name-part taxon-name-part-type="species" reg="tananaensis">tananaensis</tp:taxon-name-part></tp:taxon-name></italic> sp. nov.; <bold>E</bold>. Female <italic><tp:taxon-name><tp:taxon-name-part taxon-name-part-type="genus" reg="Boreus">B.</tp:taxon-name-part> <tp:taxon-name-part taxon-name-part-type="species" reg="intermedius">intermedius</tp:taxon-name-part></tp:taxon-name></italic>; <bold>F</bold>. Female <italic><tp:taxon-name><tp:taxon-name-part taxon-name-part-type="genus" reg="Boreus">B.</tp:taxon-name-part> <tp:taxon-name-part taxon-name-part-type="species" reg="gracilis">gracilis</tp:taxon-name-part></tp:taxon-name></italic>. Photo credits: <bold>A</bold>: DSS, all others: TLK.</p></caption><graphic xmlns:xlink="http://www.w3.org/1999/xlink" xlink:href="zookeys-1267-119_article-170946__-g001.jpg" id="oo_1518837.jpg" position="float" orientation="portrait" xlink:type="simple"><uri content-type="original_file" xlink:type="simple">https://binary.pensoft.net/fig/1518837</uri></graphic></fig><fig id="F2" position="float" orientation="portrait"><object-id xmlns:xlink="http://www.w3.org/1999/xlink" content-type="doi" xlink:type="simple">10.3897/zookeys.1267.170946.figure2</object-id><object-id xmlns:xlink="http://www.w3.org/1999/xlink" content-type="arpha" xlink:type="simple">CA219C89-C78A-52C8-9909-76E4F359C59D</object-id><label>Figure 2.</label><caption><p>Alaskan <italic><tp:taxon-name><tp:taxon-name-part taxon-name-part-type="genus" reg="Boreus">Boreus</tp:taxon-name-part></tp:taxon-name></italic> species: <italic><tp:taxon-name><tp:taxon-name-part taxon-name-part-type="genus" reg="Boreus">Boreus</tp:taxon-name-part> <tp:taxon-name-part taxon-name-part-type="species" reg="borealis">borealis</tp:taxon-name-part></tp:taxon-name></italic>; <bold>A</bold>. Female (<ext-link xmlns:xlink="http://www.w3.org/1999/xlink" xlink:href="http://arctos.database.museum/guid/UAM:Ento:235218" ext-link-type="uri" xlink:type="simple"><named-content content-type="dwc:institutional_code" xlink:title="University of Arkansas at Monticello" xlink:href="http://grbio.org/institution/university-arkansas-monticello" xlink:type="simple">UAM</named-content>:Ento:235218</ext-link>); <bold>B</bold>. Male (<ext-link xmlns:xlink="http://www.w3.org/1999/xlink" xlink:href="http://arctos.database.museum/guid/UAM:Ento:235219" ext-link-type="uri" xlink:type="simple"><named-content content-type="dwc:institutional_code" xlink:title="University of Arkansas at Monticello" xlink:href="http://grbio.org/institution/university-arkansas-monticello" xlink:type="simple">UAM</named-content>:Ento:235219</ext-link>); <italic><tp:taxon-name><tp:taxon-name-part taxon-name-part-type="genus" reg="Boreus">Boreus</tp:taxon-name-part> <tp:taxon-name-part taxon-name-part-type="species" reg="intermedius">intermedius</tp:taxon-name-part></tp:taxon-name></italic>; <bold>C</bold>. Female (<ext-link xmlns:xlink="http://www.w3.org/1999/xlink" xlink:href="http://arctos.database.museum/guid/UAM:Ento:451067" ext-link-type="uri" xlink:type="simple"><named-content content-type="dwc:institutional_code" xlink:title="University of Arkansas at Monticello" xlink:href="http://grbio.org/institution/university-arkansas-monticello" xlink:type="simple">UAM</named-content>:Ento:451067</ext-link>); <bold>D</bold>. Male (<ext-link xmlns:xlink="http://www.w3.org/1999/xlink" xlink:href="http://arctos.database.museum/guid/UAM:Ento:477812" ext-link-type="uri" xlink:type="simple"><named-content content-type="dwc:institutional_code" xlink:title="University of Arkansas at Monticello" xlink:href="http://grbio.org/institution/university-arkansas-monticello" xlink:type="simple">UAM</named-content>:Ento:477812</ext-link>); <italic><tp:taxon-name><tp:taxon-name-part taxon-name-part-type="genus" reg="Boreus">Boreus</tp:taxon-name-part> <tp:taxon-name-part taxon-name-part-type="species" reg="tananaensis">tananaensis</tp:taxon-name-part></tp:taxon-name></italic> sp. nov.; <bold>E</bold>. Female (<ext-link xmlns:xlink="http://www.w3.org/1999/xlink" xlink:href="http://arctos.database.museum/guid/UAM:Ento:504865" ext-link-type="uri" xlink:type="simple"><named-content content-type="dwc:institutional_code" xlink:title="University of Arkansas at Monticello" xlink:href="http://grbio.org/institution/university-arkansas-monticello" xlink:type="simple">UAM</named-content>:Ento:504865</ext-link>); <bold>F</bold>. Male (<ext-link xmlns:xlink="http://www.w3.org/1999/xlink" xlink:href="http://arctos.database.museum/guid/UAM:Ento:504866" ext-link-type="uri" xlink:type="simple"><named-content content-type="dwc:institutional_code" xlink:title="University of Arkansas at Monticello" xlink:href="http://grbio.org/institution/university-arkansas-monticello" xlink:type="simple">UAM</named-content>:Ento:504866</ext-link>); <italic><tp:taxon-name><tp:taxon-name-part taxon-name-part-type="genus" reg="Boreus">Boreus</tp:taxon-name-part> <tp:taxon-name-part taxon-name-part-type="species" reg="gracilis">gracilis</tp:taxon-name-part></tp:taxon-name></italic>; <bold>G</bold>. Female (<ext-link xmlns:xlink="http://www.w3.org/1999/xlink" xlink:href="http://arctos.database.museum/guid/UAM:Ento:457836" ext-link-type="uri" xlink:type="simple"><named-content content-type="dwc:institutional_code" xlink:title="University of Arkansas at Monticello" xlink:href="http://grbio.org/institution/university-arkansas-monticello" xlink:type="simple">UAM</named-content>:Ento:457836</ext-link>); <bold>H</bold>. Male (<ext-link xmlns:xlink="http://www.w3.org/1999/xlink" xlink:href="http://arctos.database.museum/guid/UAM:Ento:477811" ext-link-type="uri" xlink:type="simple"><named-content content-type="dwc:institutional_code" xlink:title="University of Arkansas at Monticello" xlink:href="http://grbio.org/institution/university-arkansas-monticello" xlink:type="simple">UAM</named-content>:Ento:477811</ext-link>); <italic><tp:taxon-name><tp:taxon-name-part taxon-name-part-type="genus" reg="Boreus">Boreus</tp:taxon-name-part> <tp:taxon-name-part taxon-name-part-type="species" reg="timaryi">timaryi</tp:taxon-name-part></tp:taxon-name></italic> sp. nov.; <bold>I</bold>. Female (<ext-link xmlns:xlink="http://www.w3.org/1999/xlink" xlink:href="http://arctos.database.museum/guid/UAM:Ento:406584" ext-link-type="uri" xlink:type="simple"><named-content content-type="dwc:institutional_code" xlink:title="University of Arkansas at Monticello" xlink:href="http://grbio.org/institution/university-arkansas-monticello" xlink:type="simple">UAM</named-content>:Ento:406584</ext-link>); <bold>J</bold>. Male (<ext-link xmlns:xlink="http://www.w3.org/1999/xlink" xlink:href="http://arctos.database.museum/guid/UAM:Ento:507961" ext-link-type="uri" xlink:type="simple"><named-content content-type="dwc:institutional_code" xlink:title="University of Arkansas at Monticello" xlink:href="http://grbio.org/institution/university-arkansas-monticello" xlink:type="simple">UAM</named-content>:Ento:507961</ext-link>). Photo credits: TLK.</p></caption><graphic xmlns:xlink="http://www.w3.org/1999/xlink" xlink:href="zookeys-1267-119_article-170946__-g002.jpg" id="oo_1518838.jpg" position="float" orientation="portrait" xlink:type="simple"><uri content-type="original_file" xlink:type="simple">https://binary.pensoft.net/fig/1518838</uri></graphic></fig><fig id="F24" position="float" orientation="portrait"><object-id xmlns:xlink="http://www.w3.org/1999/xlink" content-type="doi" xlink:type="simple">10.3897/zookeys.1267.170946.figure24</object-id><object-id xmlns:xlink="http://www.w3.org/1999/xlink" content-type="arpha" xlink:type="simple">EAA3EB0F-2FFE-552D-8275-159340AED514</object-id><label>Figure 24.</label><caption><p>Male postabdomen of <italic><tp:taxon-name><tp:taxon-name-part taxon-name-part-type="genus" reg="Boreus">B.</tp:taxon-name-part> <tp:taxon-name-part taxon-name-part-type="species" reg="intermedius">intermedius</tp:taxon-name-part></tp:taxon-name></italic> viewed: <bold>A</bold>. Laterally; <bold>B</bold>. Dorsally and of <italic><tp:taxon-name><tp:taxon-name-part taxon-name-part-type="genus" reg="Boreus">B.</tp:taxon-name-part> <tp:taxon-name-part taxon-name-part-type="species" reg="borealis">borealis</tp:taxon-name-part></tp:taxon-name></italic> viewed: <bold>C</bold>. Laterally; <bold>D</bold>. Dorsally. In <bold>B</bold> and <bold>D</bold> the left dististyle has been removed to better show the denticular area and tergal pockets.</p></caption><graphic xmlns:xlink="http://www.w3.org/1999/xlink" xlink:href="zookeys-1267-119_article-170946__-g024.jpg" id="oo_1518865.jpg" position="float" orientation="portrait" xlink:type="simple"><uri content-type="original_file" xlink:type="simple">https://binary.pensoft.net/fig/1518865</uri></graphic></fig><fig id="F25" position="float" orientation="portrait"><object-id xmlns:xlink="http://www.w3.org/1999/xlink" content-type="doi" xlink:type="simple">10.3897/zookeys.1267.170946.figure25</object-id><object-id xmlns:xlink="http://www.w3.org/1999/xlink" content-type="arpha" xlink:type="simple">80DBCBFA-FC68-5A8E-BD6D-0FD84CD4EBE3</object-id><label>Figure 25.</label><caption><p>Male left fore- and hind-wings, viewed laterally. <bold>A</bold>. <italic><tp:taxon-name><tp:taxon-name-part taxon-name-part-type="genus" reg="Boreus">Boreus</tp:taxon-name-part> <tp:taxon-name-part taxon-name-part-type="species" reg="intermedius">intermedius</tp:taxon-name-part></tp:taxon-name></italic> with arrow indicating small hind wing spines on ventral surface, and <bold>B</bold>. <italic><tp:taxon-name><tp:taxon-name-part taxon-name-part-type="genus" reg="Boreus">Boreus</tp:taxon-name-part> <tp:taxon-name-part taxon-name-part-type="species" reg="borealis">borealis</tp:taxon-name-part></tp:taxon-name></italic>, without hind wing spines.</p></caption><graphic xmlns:xlink="http://www.w3.org/1999/xlink" xlink:href="zookeys-1267-119_article-170946__-g025.jpg" id="oo_1518866.jpg" position="float" orientation="portrait" xlink:type="simple"><uri content-type="original_file" xlink:type="simple">https://binary.pensoft.net/fig/1518866</uri></graphic></fig><fig id="F27" position="float" orientation="portrait"><object-id xmlns:xlink="http://www.w3.org/1999/xlink" content-type="doi" xlink:type="simple">10.3897/zookeys.1267.170946.figure27</object-id><object-id xmlns:xlink="http://www.w3.org/1999/xlink" content-type="arpha" xlink:type="simple">B97B9471-5B3B-5C80-A495-BF367B2A6A71</object-id><label>Figure 27.</label><caption><p>Distal end of ovipositor viewed laterally. <bold>A</bold>. <italic><tp:taxon-name><tp:taxon-name-part taxon-name-part-type="genus" reg="Boreus">B.</tp:taxon-name-part> <tp:taxon-name-part taxon-name-part-type="species" reg="intermedius">intermedius</tp:taxon-name-part></tp:taxon-name></italic>; <bold>B</bold>. <italic><tp:taxon-name><tp:taxon-name-part taxon-name-part-type="genus" reg="Boreus">B.</tp:taxon-name-part> <tp:taxon-name-part taxon-name-part-type="species" reg="borealis">borealis</tp:taxon-name-part></tp:taxon-name></italic>.</p></caption><graphic xmlns:xlink="http://www.w3.org/1999/xlink" xlink:href="zookeys-1267-119_article-170946__-g027.jpg" id="oo_1518868.jpg" position="float" orientation="portrait" xlink:type="simple"><uri content-type="original_file" xlink:type="simple">https://binary.pensoft.net/fig/1518868</uri></graphic></fig><fig id="F28" position="float" orientation="portrait"><object-id xmlns:xlink="http://www.w3.org/1999/xlink" content-type="doi" xlink:type="simple">10.3897/zookeys.1267.170946.figure28</object-id><object-id xmlns:xlink="http://www.w3.org/1999/xlink" content-type="arpha" xlink:type="simple">14995EC9-6FDD-5B9E-AEFE-29580D281B82</object-id><label>Figure 28.</label><caption><p>Female terminalia viewed laterally. <bold>A</bold>. <italic><tp:taxon-name><tp:taxon-name-part taxon-name-part-type="genus" reg="Boreus">Boreus</tp:taxon-name-part> <tp:taxon-name-part taxon-name-part-type="species" reg="intermedius">intermedius</tp:taxon-name-part></tp:taxon-name></italic>, with arrow indicating where valvulae narrow; <bold>B</bold>. <italic><tp:taxon-name><tp:taxon-name-part taxon-name-part-type="genus" reg="Boreus">Boreus</tp:taxon-name-part> <tp:taxon-name-part taxon-name-part-type="species" reg="borealis">borealis</tp:taxon-name-part></tp:taxon-name></italic>.</p></caption><graphic xmlns:xlink="http://www.w3.org/1999/xlink" xlink:href="zookeys-1267-119_article-170946__-g028.jpg" id="oo_1518869.jpg" position="float" orientation="portrait" xlink:type="simple"><uri content-type="original_file" xlink:type="simple">https://binary.pensoft.net/fig/1518869</uri></graphic></fig></tp:treatment-sec><ref-list><ref id="B63"><mixed-citation xmlns:xlink="http://www.w3.org/1999/xlink" xlink:type="simple">Penny ND (1977) A systematic study of the family <tp:taxon-name><tp:taxon-name-part taxon-name-part-type="family">Boreidae</tp:taxon-name-part></tp:taxon-name> (<tp:taxon-name><tp:taxon-name-part taxon-name-part-type="order">Mecoptera</tp:taxon-name-part></tp:taxon-name>). The University of Kansas Science Bulletin 51: 141–217.</mixed-citation></ref><ref id="B46"><mixed-citation xmlns:xlink="http://www.w3.org/1999/xlink" xlink:type="simple">Lloyd LC (1934) Two species of <tp:taxon-name><tp:taxon-name-part taxon-name-part-type="order">Mecoptera</tp:taxon-name-part></tp:taxon-name> from Alaska. The Pan-Pacific Entomologist 10(3): 119–120.</mixed-citation></ref><ref id="B13"><mixed-citation xmlns:xlink="http://www.w3.org/1999/xlink" xlink:type="simple">Carpenter FM (1935) New Nearctic <tp:taxon-name><tp:taxon-name-part taxon-name-part-type="order">Mecoptera</tp:taxon-name-part></tp:taxon-name>, with notes on other species. Psyche (Cambridge, Massachusetts) 42(2): 105–122. <ext-link xlink:href="10.1155/1935/29562" ext-link-type="doi" xlink:type="simple">https://doi.org/10.1155/1935/29562</ext-link></mixed-citation></ref><ref id="B1"><mixed-citation xmlns:xlink="http://www.w3.org/1999/xlink" xlink:type="simple">Banks N (1923) <tp:taxon-name><tp:taxon-name-part taxon-name-part-type="order">Mecoptera</tp:taxon-name-part></tp:taxon-name>. In: McAtee WL, Hebard M, Ferris GF, Patch EM, Banks M, Forbes WT, Wickham HF, Alexander CP, Malloch JR, Walton WR, Viereck HL, Chamberlin RV (Eds) Insects, Arachnids, and Chilopods of the Pribilof Islands, Alaska. U.S.D.A Bureau of Biological Survey, North American Fauna 46: 158.</mixed-citation></ref><ref id="B11"><mixed-citation xmlns:xlink="http://www.w3.org/1999/xlink" xlink:type="simple">Carpenter FM (1931) Revision of the Nearctic <tp:taxon-name><tp:taxon-name-part taxon-name-part-type="order">Mecoptera</tp:taxon-name-part></tp:taxon-name>. Bulletin of the Museum of Comparative Biology 72: 205–277.</mixed-citation></ref><ref id="B14"><mixed-citation xmlns:xlink="http://www.w3.org/1999/xlink" xlink:type="simple">Carpenter FM (1936) Descriptions and records of Nearctic <tp:taxon-name><tp:taxon-name-part taxon-name-part-type="order">Mecoptera</tp:taxon-name-part></tp:taxon-name>. Psyche (Cambridge, Massachusetts) 43(2–3): 56–64. <ext-link xlink:href="10.1155/1936/26817" ext-link-type="doi" xlink:type="simple">https://doi.org/10.1155/1936/26817</ext-link></mixed-citation></ref></ref-list></tp:taxon-treatment>
