# Supplementary material for: A taxonomic review of Boreus (Mecoptera, Boreidae) with descriptions of two new Alaskan species
Source: Zookeys. 2026 Jan 23;1267:119–78. doi: 10.3897/zookeys.1267.170946 (PMC12859649; doi:10.3897/zookeys.1267.170946)
Supplement: Supplementary material 2 — Supplementary table SS1 [file zookeys-1267-119_article-170946__-s002.xls]

## Sheet: Sheet1
Catalog number	Institution storing	Species	Identifier	Type status	Morphology	All Boreus dataset	AK Boreus dataset	BOLD Process ID	Sequence length	Sequence source	Country	Region	Specific locality	Latitude	Longitude	Collector	Collection Date	No. of individuals	Sex	Preservation
CASENT8076680	CASC	Boreus bomari	Scott Shaw		X						USA	Wyoming	Albany Co., Happy Jack-Blair Wallis Rd, 3mi SW Lincoln Monument	41.219	-105.348	C. Bomar	16 Nov. 1991	1	male	EtOH
NSCH-5066	NSCH	Boreus bomari	Scott Shaw			X		BORAK001-25	658	Schiff	USA	Wyoming	Albany Co., Medicine Bow National Forest, 0.5-mile SW of Lincoln Monument	41.23	-105.444	A. Herman, Wes Bicha	24 Nov. 2015	1
NSCH-5067	NSCH	Boreus bomari	Scott Shaw			X		BORAK002-25	658	Schiff	USA	Wyoming	Albany Co., Medicine Bow National Forest, 0.5-mile SW of Lincoln Monument	41.23	-105.444	A. Herman, Wes Bicha	24 Nov. 2015	1
NSCH-5930	NSCH	Boreus bomari	Scott Shaw			X		BORAK003-25	658	Schiff	USA	Wyoming	Albany Co., Medicine Bow National Forest, 0.5-mile SW of Lincoln Monument	41.23	-105.444	A. Herman, L. Noel	24 Nov. 2015	1
UAM:Ento:235218	UAM	Boreus borealis	Taylor Kane		X	X	X	UAMIC852-13	658	BOLD	USA	Alaska	St. George Island, harbor	56.5695	-169.666	Derek Sikes, Casey Engstrom	8 Aug. 2012	1	female	EtOH
UAM:Ento:235219	UAM	Boreus borealis	Taylor Kane		X	X	X	UAMIC853-13	609	BOLD	USA	Alaska	St. George Island, harbor	56.5695	-169.666	Derek Sikes, Casey Engstrom	8 Aug. 2012	1	male	EtOH
UAM:Ento:476195	UAM	Boreus borealis	Taylor Kane		X	X	X	UAMIC5080-24	632	BOLD	USA	Alaska	St. Paul Island, Kamanista Quarry	57.16	-170.265	Derek Sikes, Taylor Kane	30 July 2022	1	female	EtOH
UAM:Ento:476196	UAM	Boreus borealis	Taylor Kane		X	X	X	UAMIC5081-24	592	BOLD	USA	Alaska	St. Paul Island, Kamanista Quarry	57.16	-170.265	Derek Sikes, Taylor Kane	30 July 2022	1	female	EtOH
UAM:Ento:476257	UAM	Boreus borealis	Taylor Kane		X	X	X	UAMIC5082-24	658	BOLD	USA	Alaska	St. Paul Island, Kamanista Quarry	57.16	-170.265	Derek Sikes, Taylor Kane	30 July 2022	1	male	EtOH
CASENT8076679	CASC	Boreus borealis	George W. Byers		X						USA	Alaska	St. Paul Island	57	-170	A. Christofferson	July-Aug. 1925	2	1 male, 1 female	EtOH
MCZ-ENT00011277	MCZ	Boreus borealis	Nathan Banks, Norm Penny	Lectotype	X						USA	Alaska	St. Paul Island, grassy bank, beyond village wells	57.128	-170.274	Alvin G. Whitney and Elsie G. Whitney	23 May 1914	1	male	pointed
UAM:Ento:261148	UAM	Boreus borealis	Taylor Kane		X						USA	Alaska	St. George Island	56.595	-169.554	Derek Sikes, Matt Klosterman	8 Aug. 2012	1	male	EtOH
UAM:Ento:476191	UAM	Boreus borealis	Taylor Kane		X						USA	Alaska	St. Paul Island, Kamanista Quarry	57.16	-170.265	Derek Sikes, Taylor Kane	31 July 2022	1	male	EtOH
UAM:Ento:476192	UAM	Boreus borealis	Taylor Kane		X						USA	Alaska	St. Paul Island, Kamanista Quarry	57.16	-170.265	Derek Sikes, Taylor Kane	30 July 2022	1	female	EtOH
UAM:Ento:476193	UAM	Boreus borealis	Taylor Kane		X						USA	Alaska	St. Paul Island, Kamanista Quarry	57.16	-170.265	Derek Sikes, Taylor Kane	30 July 2022	1	female	EtOH
UAM:Ento:476194	UAM	Boreus borealis	Taylor Kane		X						USA	Alaska	St. Paul Island, Kamanista Quarry	57.16	-170.265	Derek Sikes, Taylor Kane	30 July 2022	1	female	EtOH
UAM:Ento:476197	UAM	Boreus borealis	Taylor Kane		X						USA	Alaska	St. Paul Island, Kamanista Quarry	57.16	-170.265	Derek Sikes, Taylor Kane	30 July 2022	1	male	EtOH
UAM:Ento:476259	UAM	Boreus borealis	Taylor Kane		X						USA	Alaska	St. Paul Island, Kamanista Quarry	57.16	-170.265	Derek Sikes, Taylor Kane	31 July 2022	1	female	EtOH
UAM:Ento:504854	UAM	Boreus borealis	Taylor Kane		X						USA	Alaska	St. George Island	56.595	-169.554	Derek Sikes, Matt Klosterman	8 Aug. 2012	1	male	EtOH
CASENT8076670	CASC	Boreus brumalis	George W. Byers		X						USA	Massachusetts	Middlesex Co., Melrose Highlands	42.4713	-71.0614	F. X. Williams	22 Nov. - 9 Dec. 1915	1	male	EtOH
CASENT8076673	CASC	Boreus brumalis	Norman D. Penny		X						USA	Illinois	Pulaski Co., Olive Branch	37.1687	-89.3517	Norman D. Penny	1970-01-31	1	male	EtOH
CASENT8360722	CASC	Boreus brumalis	George W. Byers		X						USA	Massachusetts	Weston			R. Mead	1915-01-14	2	1 male, 1 female	pinned
CASENT8360725	CASC	Boreus brumalis	unknown		X						USA	Michigan	Kalamazoo Co., Portage			J. B. Johnson	1974-12-24	1	female	pointed
CASENT8360726	CASC	Boreus brumalis	unknown		X						USA	Michigan	Kalamazoo Co., Portage			J. B. Johnson	1974-12-24	1	female	pointed
CASENT8360726	CASC	Boreus brumalis	Robert G. Beard		X						USA	New York	Tompkins Co., Ithaca, Coy Glen			Robert G. Beard	1967-01-02	1	male	pinned
CASENT8360727	CASC	Boreus brumalis	unknown		X						USA	Michigan	Kalamazoo Co., Portage			J. B. Johnson	1974-12-24	1	female	pointed
CASENT8360729	CASC	Boreus brumalis	Robert G. Beard		X						USA	New York	Tompkins Co., Buttermilk State Park, Ithaca			Robert G. Beard	1966-03-25	1	male	pinned
CASENT8360730	CASC	Boreus brumalis	Robert G. Beard		X						USA	New York	Tompkins Co., Ringwood, Dryden			Robert G. Beard	1966-03-25	1	female	pinned
CASENT8360731	CASC	Boreus brumalis	Robert G. Beard		X						USA	New York	Tompkins Co., Ithaca, Coy Glen			Robert G. Beard	1966-12-29	1	female	pinned
CASENT8360732	CASC	Boreus brumalis	Robert G. Beard		X						USA	New York	Tompkins Co., Ithaca, Coy Glen			Robert G. Beard	1966-12-29	1	female	pinned
CASENT8360733	CASC	Boreus brumalis	Robert G. Beard		X						USA	New York	Tompkins Co., Ithaca, Coy Glen			Robert G. Beard	1966-12-29	1	female	pinned
CASENT8660723	CASC	Boreus brumalis	George W. Byers		X						USA	Ohio	Mt. Pleasant			Robert Goslin	unknown	1	female	pointed
CASENT8660724	CASC	Boreus brumalis	George W. Byers		X						USA	Ohio	Mt. Pleasant			Robert Goslin	unknown	1	female	pointed
NSCH-7371	NSCH	Boreus brumalis	Wes Bicha			X		BORAK004-25	658	Schiff	USA	Tennessee	Carter Co., Roan Mtn.	36.1021	-82.1167	Wes Bicha	2019-01-05	1
NSCH-7372	NSCH	Boreus brumalis	Wes Bicha			X		BORAK005-25	658	Schiff	USA	Tennessee	Carter Co., Roan Mtn.	36.1021	-82.1167	Wes Bicha	2019-01-05	1
BIOUG21937-D08	Centre for Biodiversity Genomics	Boreus brumalis	unknown			X		SMTPL2808-15	642	BOLD	CANADA	Ontario	Waterloo, Camp Heidelberg Nature Centre	43.495	-80.624	Allan Woodhouse	8 May 2015	1	male	pointed
BIOUG32024-F09	Centre for Biodiversity Genomics	Boreus brumalis	BOLD Identification System [2017]			X		JSBIC137-17	576	BOLD	CANADA	Ontario	Shore of Four Mile Lake near Coboconk	44.697	-78.743	Jeremy deWaard	19 Feb. 2017	1	unknown	unknown
BIOUG32024-F10	Centre for Biodiversity Genomics	Boreus brumalis	BOLD Identification System [2017]			X		JSBIC138-17	576	BOLD	CANADA	Ontario	Shore of Four Mile Lake near Coboconk	44.697	-78.743	Jeremy deWaard	19 Feb. 2017	1	unknown	unknown
BIOUG32024-F11	Centre for Biodiversity Genomics	Boreus brumalis	BOLD Identification System [2017]			X		JSBIC139-17	579	BOLD	CANADA	Ontario	Shore of Four Mile Lake near Coboconk	44.697	-78.743	Jeremy deWaard	19 Feb. 2017	1	unknown	unknown
BIOUG35304-F10	University of Guelph, Insect Collection	Boreus brumalis	A. Aranguren			X		MECGH260-17	598	BOLD	USA	Michigan	Shiawassee County, Lake Wildlife Experiment Station			Daniel K. Yong	23 Feb. 1980	1	male	pointed
BIOUG35304-G02	University of Guelph, Insect Collection	Boreus brumalis	William Crins			X		MECGH264-17	658	BOLD	CANADA	Ontario	Opeongo Road, Algonquin Park	49.2501	-84.4998	A. Skevington	3 Jan. 1997	1	male	pointed
BIOUG35304-G09	University of Guelph, Insect Collection	Boreus brumalis	unknown			X		MECGH271-17	559	BOLD	CANADA	Ontario	Wellington County, Rockwood			S. A. Marshall	12 Mar. 2000	1	male	pointed
BIOUG35304-G10	University of Guelph, Insect Collection	Boreus brumalis	unknown			X		MECGH272-17	621	BOLD	CANADA	Ontario	Eganville Snake River			R. B. Russell	19 July 1994	1	male	pointed
BIOUG35304-G11	University of Guelph, Insect Collection	Boreus brumalis	unknown			X		MECGH273-17	625	BOLD	CANADA	Ontario	Kichener, Chicopee			S. A. Marshall	01-30 Jan. 2002	1	female	pointed
BIOUG35304-G12	University of Guelph, Insect Collection	Boreus brumalis	unknown			X		MECGH274-17	627	BOLD	CANADA	Ontario	Kichener, Chicopee			S. A. Marshall	01-30 Jan. 2002	1	male	pointed
BIOUG35304-H01	University of Guelph, Insect Collection	Boreus brumalis	unknown			X		MECGH275-17	407	BOLD	CANADA	Ontario	Belwood			S. A. Marshall	26 Nov. 1995	1	male	pointed
BIOUG35304-H02	University of Guelph, Insect Collection	Boreus brumalis	unknown			X		MECGH276-17	603	BOLD	CANADA	Ontario	Belwood			S. A. Marshall	26 Nov. 1995	1	female	pointed
BIOUG35304-H06	University of Guelph, Insect Collection	Boreus brumalis	unknown			X		MECGH280-17	407	BOLD	CANADA	Ontario	Elora Gorge			S. A. Marshall	24 Dec. 2010	1	female	pointed
CASENT8076682	CASC	Boreus californicus	Norman D. Penny		X						CANADA	British Columbia	Kilpoola Lake	49.0269	-119.563	J. Jarrett	25 Oct. 1996 - 20 Apr. 1997	1	male
CASENT8076684	CASC	Boreus californicus	Norman D. Penny		X						CANADA	British Columbia	White Lake	49.3084	-119.634	J. Jarrett	26 Oct. 1996 - 22 Apr. 1997	1	male
CASENT8076686	CASC	Boreus californicus	Wes Bicha		X						USA	Idaho	Idaho Co., Lolo Pass	46.6333	-114.567	Wes Bicha	28 Nov. 2014	2	1 male, 1 female	EtOH
CASENT8140110	CASC	Boreus californicus	Norman D. Penny		X						USA	California, Nevada	Donner Lake, scenic overlook on Interstate 80			Norman D. Penny	16 Feb. 1997	11	10 males, 1 female	EtoH
ENT009-000729	RBCM	Boreus californicus	David Blades		X						CANADA	Yukon Territory	Whitehorse, Yukon River, Lewes Marsh Dam			Sydney Cannings	13 April 2003	2	1 male, 1 female	EtOH
ENT013-014201	RBCM	Boreus californicus	David Blades		X						CANADA	Yukon Territory	Whitehorse, Canyon City	60.6583	-135.003	Sydney Cannings	1 Apr. 2013	18	11 males, 7 females	EtOH
ENT013-014204	RBCM	Boreus californicus	David Blades		X						CANADA	Yukon Territory	Flat Creeek, Dawson Trail	60.896	-135.521	Sydney Cannings	9 Apr. 2012	2	females	EtOH
ENT015-006313	RBCM	Boreus californicus	David Blades		X						CANADA	Yukon Territory	Shallow Bay, Policeman's Point Road	60.9481	-135.093	Sydney Cannings	18 Apr. 2014	1	female	EtOH
NSCH-1913	NSCH	Boreus californicus	Wes Bicha			X		BORAK006-25	658	Schiff	USA	Idaho	Kootenai Co.	47.5477	-116.333	unknown	16 Mar. 2008	1
NSCH-1914	NSCH	Boreus californicus	Wes Bicha			X		BORAK007-25	658	Schiff	USA	Montana	Mineral Co.	45.0329	-109.423	unknown	16 Mar. 2010	1
NSCH-2023	NSCH	Boreus californicus	Wes Bicha			X		BORAK008-25	658	Schiff	USA	Washington	US 12, E. Rimrock, Rimrock Retreat	46.683	-120.96	E.A. Lisowski	26 Nov. 2010	1
NSCH-2024	NSCH	Boreus californicus	Wes Bicha			X		BORAK009-25	658	Schiff	USA	Washington	Goose Egg Mountain	46.653	-121.1	E.A. Lisowski	28 Nov. 2010	1
NSCH-2025	NSCH	Boreus californicus	Wes Bicha			X		BORAK010-25	658	Schiff	USA	Washington	Selah Butte	46.75	-120.46	E.A. Lisowski	27 Nov. 2010	1
NSCH-2069	NSCH	Boreus californicus	Wes Bicha			X		BORAK011-25	658	Schiff	USA	Washington	Umtanum	46.851	-120.5	E.A. Lisowski	16 Dec. 2010	1
NSCH-3096	NSCH	Boreus californicus	Wes Bicha			X		BORAK012-25	658	Schiff	USA	Montana	Gallatin Co., Jeep Trail at Saddle Mountain Rd.	45.7646	-110.997	S. Fiance	18 Apr. 2013	1
NSCH-4750	NSCH	Boreus californicus	Wes Bicha			X		BORAK013-25	658	Schiff	USA	Montana	Flathead Co.	47.98	-114.965	Wes Bicha	25 Nov. 2014	1
NSCH-4752	NSCH	Boreus californicus	Wes Bicha			X		BORAK014-25	658	Schiff	USA	Idaho	Idaho Co., Lolo Pass	46.631	-114.573	Wes Bicha	28 Nov. 2014	1
NSCH-4753	NSCH	Boreus californicus	Wes Bicha			X		BORAK015-25	658	Schiff	USA	Montana	Lincoln Co.	48.57	-115.98	Wes Bicha	2 Dec. 2014	1
NSCH-4800	NSCH	Boreus californicus	Wes Bicha			X		BORAK016-25	658	Schiff	USA	Idaho	Bonneville Co.	43.4499	-111.401	Wes Bicha	24 Mar. 2015	1
NSCH-4801	NSCH	Boreus californicus	Wes Bicha			X		BORAK017-25	658	Schiff	USA	Idaho	Bonneville Co.	43.4499	-111.401	Wes Bicha	24 Mar. 2015	1
NSCH-7370	NSCH	Boreus californicus	Wes Bicha			X		BORAK018-25	658	Schiff	USA	Idaho	Bonneville Co.	43.4499	-111.401	Wes Bicha	27 Mar. 2019	1
BIOUG10949-D08	Canadian National Collection of Insects, Arachnids and Nematodes	Boreus californicus	unknown			X		CNCSO139-14	540	BOLD	CANADA	British Columbia	10 km SW Revelstoke	50.93	-118.29	A. Borkent	26 Jan. 1992	1	male	pinned
ENT012-005469	Royal British Columbia Museum	Boreus californicus	unknown			X		INRMA522-12	325	BOLD	CANADA	British Columbia	3 km E Salmon Arm			A. Borkent	30 Jan. 1993	1	male	pinned
ENT012-005470	Royal British Columbia Museum	Boreus californicus	unknown			X		INRMA523-12	325	BOLD	CANADA	British Columbia	3 km E Salmon Arm			A. Borkent	31 Dec. 1991	1	male	pinned
ENT012-005471	Royal British Columbia Museum	Boreus californicus	unknown			X		INRMA524-12	325	BOLD	CANADA	British Columbia	3 km E Salmon Arm			A. Borkent	30 Jan. 1993	1	female	pinned
ENT012-005472	Royal British Columbia Museum	Boreus californicus	unknown			X		INRMA525-12	325	BOLD	CANADA	British Columbia	3 km E Salmon Arm			A. Borkent	30 Jan. 1993	1	female	pinned
MCZ:Ent:22364	MCZ	Boreus californicus var. fuscus	Frank M. Carpenter	holotype and allotype	X						CANADA	British Columbia	Kaslo			J. W. Cockle	3 Jan. 1908	2	1 male, 1 female	pointed
MCZ:Ent:640641	MCZ	Boreus californicus var. fuscus	Frank M. Carpenter	paratypes	X						CANADA	British Columbia	Kaslo			J. W. Cockle	3 Jan. 1908	2	1 male, 1 female	pointed
MCZ:Ent:640642	MCZ	Boreus californicus var. fuscus	Frank M. Carpenter	paratypes	X						CANADA	British Columbia	Kaslo			J. W. Cockle	3 Jan. 1908	2	1 male, 1 female	pointed
MCZ:Ent:640643	MCZ	Boreus californicus var. fuscus	Frank M. Carpenter	paratype	X						CANADA	British Columbia	Kaslo			unknown	Dec. 1932	1	female	pointed
MCZ:Ent:640644	MCZ	Boreus californicus var. fuscus	Frank M. Carpenter	paratype	X						CANADA	British Columbia	Kaslo			J. W. Cockle	unknown	1	female	pointed
MCZ:Ent:640645	MCZ	Boreus californicus var. fuscus	Frank M. Carpenter	paratype	X						CANADA	British Columbia	Kaslo			J. W. Cockle	unknown	1	female	pointed
MCZ:Ent:640646	MCZ	Boreus californicus var. fuscus	Frank M. Carpenter	paratype	X						CANADA	British Columbia	Terrace			Marianne E. Hippisley Clark	unknown	1	female	pointed
MCZ:Ent:640647	MCZ	Boreus californicus var. fuscus	Frank M. Carpenter	paratype	X						CANADA	British Columbia	Terrace			Marianne E. Hippisley Clark	unknown	1	female	pointed
MCZ:Ent:640648	MCZ	Boreus californicus var. fuscus	Frank M. Carpenter	paratype	X						CANADA	British Columbia	Terrace			Marianne E. Hippisley Clark	unknown	1	female	pointed
MCZ:Ent:640649	MCZ	Boreus californicus var. fuscus	Frank M. Carpenter	paratype	X						CANADA	British Columbia	Terrace			Marianne E. Hippisley Clark	unknown	1	female	pointed
CASENT9090498	CASC	Boreus californocus	Norman D. Penny		X						USA	California, Nevada	Donner Lake, scenic overlook on Interstate 80	39.3264	-120.264	Norman D. Penny, A. M. Penny	12 Dec. 1991	18	4 males, 14 females	EtOH
CASENT8076671	CASC	Boreus coloradensis	Wes Bicha		X						USA	Montana	Ravalli Co.			Wes Bicha	3 Dec. 1993	1	male	EtOH
NSCH-2892	NSCH	Boreus coloradensis	Wes Bicha			X		BORAK019-25	658	Schiff	USA	Montana	Missoula Co., Fork Butte Trail	46.774	-114.44	Wes Bicha	11 Dec. 2012	1
NSCH-2986	NSCH	Boreus coloradensis	Wes Bicha			X		BORAK020-25	658	Schiff	USA	Colorado	Larimer Co., Sand Creek, Maygood Canyon, Red Mtn Open Space	40.957	-105.161	B. C. Kondratiaff	2 Mar. 2013	1
ENT012-005465	Royal British Columbia Museum	Boreus coloradensis	unknown			X		INRMA518-12	658	BOLD	USA	Wyoming	Sheridan, Dry Creek Drainage, Sheridan LTA			B. C. Kondratieff, P. M. Pineda, G. Doyle	9 Mar. 2000	1	female	pointed
ENT012-005466	Royal British Columbia Museum	Boreus coloradensis	unknown			X		INRMA519-12	658	BOLD	USA	Wyoming	Sheridan, Dry Creek Drainage, Sheridan LTA			B. C. Kondratieff, P. M. Pineda, G. Doyle	9 Mar. 2000	1	female	pointed
ENT012-005467	Royal British Columbia Museum	Boreus coloradensis	unknown			X		INRMA520-12	658	BOLD	USA	Wyoming	Sheridan, Dry Creek Drainage, Sheridan LTA			B. C. Kondratieff, P. M. Pineda, G. Doyle	9 Mar. 2000	1	female	pointed
ENT012-005468	Royal British Columbia Museum	Boreus coloradensis	unknown			X		INRMA521-12	658	BOLD	USA	Wyoming	Sheridan, Dry Creek Drainage, Sheridan LTA			B. C. Kondratieff, P. M. Pineda, G. Doyle	9 Mar. 2000	1	female	pointed
CASENT9090495	CASC	Boreus coloradensis?	Wes Bicha		X						USA	Montana	Ravalli Co., Blodgett Canyon	46.269	-114.24	Fred Bicha	12 Dec. 2012	4	2 male, 2 female	EtOH
ENT000-000258	RBCM	Boreus elegans	David Blades		X						CANADA	British Columbia	Pemberton, Whistler, Green Lake, along ski trail on east side of lake	50.1311	-122.937	Mark Creery	31 Dec. 1999	4	females	EtOH
ENT000-000259	RBCM	Boreus elegans	David Blades		X						CANADA	British Columbia	Pemberton, Whistler, Green Lake, along ski trail on east side of lake	50.1311	-122.937	Mark Creery	31 Dec. 1999	3	males	EtOH
MCZ:Ent:22362	MCZ	Boreus elegans	Frank M. Carpenter	paratype	X						CANADA	British Columbia	Vancouver			H. E. Hinton	Dec. 1930	1	male	pointed
NSCH-2063	NSCH	Boreus elegans	Wes Bicha			X		BEL01202011-1	658	Schiff	USA	Washington	White Pass	46.65	-121.29	E.A. Lisowski	26 Dec. 2010	1
HQ696579	unknown	Boreus elegans	unknown			X		GBMNA10346-19	1537 trimmed to 657 bp	BOLD, Genbank	CANADA	British Columbia	Burnaby Mountain, Simon Fraser University			unknown	unknown	1	unknown	unknown
UAM:Ento:451096	UAM	Boreus gracilis	Taylor Kane		X	X	X	UAMIC4526-22	658	BOLD	USA	Alaska	Wrangell-St. Elias National Park, along Wagon Road between McCarthy and Kennicott	61.4714	-142.879	Thalles Pereira	16 Sept. 2021	1	female	EtOH
UAM:Ento:457835	UAM	Boreus gracilis	Taylor Kane		X	X	X	UAMIC4603-22	658	BOLD	USA	Alaska	Wrangell-St. Elias National Park, along Wagon Road between McCarthy and Kennicott	61.4731	-142.88	Taylor Kane	16 Sept. 2021	1	female	EtOH
UAM:Ento:457836	UAM	Boreus gracilis	Taylor Kane		X	X	X	UAMIC4604-22	658	BOLD	USA	Alaska	Wrangell-St. Elias National Park, along Wagon Road between McCarthy and Kennicott	61.4731	-142.88	Taylor Kane	16 Sept. 2021	1	female	EtOH
MCZ:Ent:22361	MCZ	Boreus gracilis	Frank M. Carpenter	Paratype	X						USA	Alaska	Between Kennicott and McCarthy	61.4	-142.9	Wilbur Lloyd	15 Apr. 1934	1	female	pointed
MCZ:Ent:732346	MCZ	Boreus gracilis	Norman D. Penny		X						USA	Alaska	Between Kennicott and McCarthy	61.4	-142.9	J. E. Lloyd	15-29 Apr. 1935	1	male	pointed
MCZ:Ent:732347	MCZ	Boreus gracilis	Norman D. Penny		X						USA	Alaska	Between Kennicott and McCarthy	61.4	-142.9	J. E. Lloyd	15-29 Apr. 1935	1	female	pointed
MCZ:Ent:732348	MCZ	Boreus gracilis	Norman D. Penny		X						USA	Alaska	Between Kennicott and McCarthy	61.4	-142.9	J. E. Lloyd	15-29 Apr. 1935	1	female	pointed
MCZ:Ent:732349	MCZ	Boreus gracilis	Norman D. Penny		X						USA	Alaska	Between Kennicott and McCarthy	61.4	-142.9	J. E. Lloyd	15-29 Apr. 1935	1	female	pointed
MCZ:Ent:732350	MCZ	Boreus gracilis	Norman D. Penny		X						USA	Alaska	Between Kennicott and McCarthy	61.4	-142.9	J. E. Lloyd	15-29 Apr. 1935	1	male	pointed
MCZ:Ent:732351	MCZ	Boreus gracilis	Norman D. Penny		X						USA	Alaska	Between Kennicott and McCarthy	61.4	-142.9	J. E. Lloyd	15-29 Apr. 1935	1	female	pointed
MCZ:Ent:732352	MCZ	Boreus gracilis	Norman D. Penny		X						USA	Alaska	Between Kennicott and McCarthy	61.4	-142.9	J. E. Lloyd	15-29 Apr. 1935	1	female	pointed
MCZ:Ent:732353	MCZ	Boreus gracilis	Norman D. Penny		X						USA	Alaska	Between Kennicott and McCarthy	61.4	-142.9	J. E. Lloyd	15-29 Apr. 1935	1	male	pointed
MCZ:Ent:732354	MCZ	Boreus gracilis	Norman D. Penny		X						USA	Alaska	Between Kennicott and McCarthy	61.4	-142.9	J. E. Lloyd	15-29 Apr. 1935	1	female	pointed
MCZ:Ent:732355	MCZ	Boreus gracilis	Norman D. Penny		X						USA	Alaska	Between Kennicott and McCarthy	61.4	-142.9	J. E. Lloyd	15-29 Apr. 1935	1	female	pointed
UAM:Ento:451105	UAM	Boreus gracilis	Taylor Kane		X						USA	Alaska	Wrangell-St. Elias National Park, along Wagon Road between McCarthy and Kennicott	61.4731	-142.88	Taylor Kane	16 Sept. 2021	1	female	EtOH
UAM:Ento:457837	UAM	Boreus gracilis	Taylor Kane		X						USA	Alaska	Wrangell-St. Elias National Park, along Wagon Road between McCarthy and Kennicott	61.4731	-142.88	Taylor Kane	16 Sept. 2021	1	female	EtOH
UAM:Ento:477811	UAM	Boreus gracilis	Taylor Kane		X						USA	Alaska	Wrangell-St. Elias National Park, along Wagon Road between McCarthy and Kennicott	61.469	-142.878	Taylor Kane	23 Sept. 2022	1	male	EtOH
UAM:Ento:477815	UAM	Boreus gracilis	Taylor Kane		X						USA	Alaska	Wrangell-St. Elias National Park, along Wagon Road between McCarthy and Kennicott	61.469	-142.878	Taylor Kane	23 Sept. 2022	1	female	EtOH
BC ZSM NEU 336	Bavarian State Collection of Zoology	Boreus hyemalis	Axel Gruppe			X		FBNE336-15	658	BOLD	AUSTRIA	Styria	Hochwechsel			Gepp	13 Mar. 2011	1	male	unknown
BC ZSM NEU 757	Bavarian State Collection of Zoology	Boreus hyemalis	Axel Gruppe			X		FBNE662-15	614	BOLD	GERMANY	Bavaria	FRG NP Bayerischer Wald	48.926	13.388	A. Jarzabek-Mueller	10 Dec. 2014	1	male	EtOH
BC ZSM NEU 758	Bavarian State Collection of Zoology	Boreus hyemalis	Axel Gruppe			X		FBNE663-15	618	BOLD	GERMANY	Bavaria	FRG NP Bayerischer Wald	48.926	13.388	A. Jarzabek-Mueller	10 Dec. 2014	1	female	EtOH
NHMUK014037110	Natural History Museum, London	Boreus hyemalis	Ian Andrews			X		DTNHM4608-22	617	BOLD	UK	East Riding of Yorkshire	Calley Heath, Pocklington			Ian Andrews	31 Jan. 2021	1	female	unknown
NHMUK014037152	Natural History Museum, London	Boreus hyemalis	Ian Andrews			X		DTNHM4607-22	621	BOLD	UK	East Riding of Yorkshire	Calley Heath, Pocklington			Ian Andrews	31 Jan. 2021	1	male	unknown
NHMUK014543881	Natural History Museum, London	Boreus hyemalis	Sue Taylor			X		UKAN248-22	658	BOLD	UK	England	Hockeridge Woods	51.75	-0.589	Sue Taylor	23 Dec. 2020	1	female	unknown
NOaS-011-2020	Naturhistorisches Museum Wien	Boreus hyemalis	Lukas Zangl			X		AMEC294-20	657	BOLD	AUSTRIA	Styria	Odbach auf verschneitem Forstweg	47.0988	14.59	Lukas Zangl	9 Feb. 2020	1	male	EtOH
NOaS-012-2020	Naturhistorisches Museum Wien	Boreus hyemalis	Lukas Zangl			X		AMEC295-20	657	BOLD	AUSTRIA	Styria	Odbach auf verschneitem Forstweg	47.0988	14.59	Lukas Zangl	9 Feb. 2020	1	female	EtOH
ENT000-00399	CASC	Boreus insulanus	David Blades	Paratype	X						CANADA	British Columbia	Metchosin, Camas Hill, summit of Camas Hill	48.3992	-123.596	David Blades, L. Rosenblood, C. Reznechenko		1	male	EtOH
UAM:Ento:447163	UAM	Boreus intermedius	Taylor Kane		X	X	X	UAMIC4131-21	658	BOLD	USA	Alaska	Wrangell-St. Elias National Park, along Wagon Road between McCarthy and Kennicott	61.4538	-142.882	Derek Sikes, Taylor Kane, Thalles Pereira	13 May 2021	1	female	EtOH
UAM:Ento:447164	UAM	Boreus intermedius	Taylor Kane		X	X	X	UAMIC4518-22	658	BOLD	USA	Alaska	Wrangell-St. Elias National Park, along Wagon Road between McCarthy and Kennicott	61.4543	-142.882	Derek Sikes, Taylor Kane, Thalles Pereira	13 May 2021	1	female	EtOH
UAM:Ento:447165	UAM	Boreus intermedius	Taylor Kane		X	X	X	UAMIC4132-21	618	BOLD	USA	Alaska	Wrangell-St. Elias National Park, along Wagon Road between McCarthy and Kennicott	61.4538	-142.882	Derek Sikes, Taylor Kane, Thalles Pereira	13 May 2021	1	male	EtOH
UAM:Ento:447166	UAM	Boreus intermedius	Taylor Kane		X	X	X	UAMIC4133-21	658	BOLD	USA	Alaska	Wrangell-St. Elias National Park, along Wagon Road between McCarthy and Kennicott	61.4543	-142.882	Derek Sikes, Taylor Kane, Thalles Pereira	13 May 2021	1	female	EtOH
UAM:Ento:447168	UAM	Boreus intermedius	Taylor Kane		X	X	X	UAMIC4519-22	658	BOLD	USA	Alaska	Wrangell-St. Elias National Park, along Wagon Road between McCarthy and Kennicott	61.4538	-142.882	Derek Sikes, Taylor Kane, Thalles Pereira	13 May 2021	1	male	EtOH
UAM:Ento:451001	UAM	Boreus intermedius	Taylor Kane		X	X	X	UAMIC4524-22	658	BOLD	USA	Alaska	Wrangell-St. Elias National Park, along Wagon Road between McCarthy and Kennicott	61.4542	-142.882	Taylor Kane, Thalles Pereira, Hannah Doerrier	15 Sept. 2021	1	female	EtOH
UAM:Ento:451066	UAM	Boreus intermedius	Taylor Kane		X	X	X	UAMIC4525-22	658	BOLD	USA	Alaska	Wrangell-St. Elias National Park, along Wagon Road between McCarthy and Kennicott	61.475	-142.881	Taylor Kane, Thalles Pereira, Hannah Doerrier	16 Sept. 2021	1	female	EtOH
UAM:Ento:451103	UAM	Boreus intermedius	Taylor Kane		X	X	X	UAMIC4527-22	649	BOLD	USA	Alaska	Wrangell-St. Elias National Park, along Wagon Road between McCarthy and Kennicott	61.4714	-142.879	Taylor Kane, Thalles Pereira, Hannah Doerrier	16 Sept. 2021	1	male	EtOH
UAM:Ento:451104	UAM	Boreus intermedius	Taylor Kane		X	X	X	UAMIC4528-22	636	BOLD	USA	Alaska	Wrangell-St. Elias National Park, along Wagon Road between McCarthy and Kennicott	61.4742	-142.881	Taylor Kane, Thalles Pereira, Hannah Doerrier	16 Sept. 2021	1	male	EtOH
MCZ:Ent:732356	MCZ	Boreus intermedius	Norman D. Penny		X						USA	Alaska	Between McCarthy and Kennicott	61.4	-142.9	J. E. Lloyd	15 Apr. 1935	1	male	pointed
MCZ:Ent:732357	MCZ	Boreus intermedius	Norman D. Penny		X						USA	Alaska	Between McCarthy and Kennicott	61.4	-142.9	J. E. Lloyd	15 Apr. 1935	1	female	pointed
MCZ:Ent:732358	MCZ	Boreus intermedius	Norman D. Penny		X						USA	Alaska	Between McCarthy and Kennicott	61.4	-142.9	J. E. Lloyd	15 Apr. 1935	1	female	pointed
MCZ:Ent:732359	MCZ	Boreus intermedius	Norman D. Penny		X						USA	Alaska	Between McCarthy and Kennicott	61.4	-142.9	J. E. Lloyd	15 Apr. 1935	1	female	pointed
UAM:Ento:447167	UAM	Boreus intermedius	Taylor Kane		X						USA	Alaska	Wrangell-St. Elias National Park, along Wagon Road between McCarthy and Kennicott	61.4538	-142.882	Derek Sikes, Taylor Kane, Thalles Pereira	13 May 2021	1	female	EtOH
UAM:Ento:451000	UAM	Boreus intermedius	Taylor Kane		X						USA	Alaska	Wrangell-St. Elias National Park, along Wagon Road between McCarthy and Kennicott	61.4594	-142.881	Taylor Kane, Thalles Pereira, Hannah Doerrier	15 Sept. 2021	1	male	EtOH
UAM:Ento:451065	UAM	Boreus intermedius	Taylor Kane		X						USA	Alaska	Wrangell-St. Elias National Park, along Wagon Road between McCarthy and Kennicott	61.475	-142.881	Taylor Kane, Thalles Pereira, Hannah Doerrier	16 Sept. 2021	1	female	EtOH
UAM:Ento:451067	UAM	Boreus intermedius	Taylor Kane		X						USA	Alaska	Wrangell-St. Elias National Park, along Wagon Road between McCarthy and Kennicott	61.4594	-142.881	Taylor Kane, Thalles Pereira, Hannah Doerrier	15 Sept. 2021	1	female	EtOH
UAM:Ento:477812	UAM	Boreus intermedius	Taylor Kane		X						USA	Alaska	Wrangell-St. Elias National Park, along Wagon Road between McCarthy and Kennicott	61.469	-142.878	Taylor Kane	24 Sept. 2022	1	male	EtOH
UAM:Ento:477814	UAM	Boreus intermedius	Taylor Kane		X						USA	Alaska	Wrangell-St. Elias National Park, along Wagon Road between McCarthy and Kennicott	61.4731	-142.88	Taylor Kane	23 Sept. 2022	1	female	EtOH
CASENT8360728	CASC	Boreus nivoriundus	unknown		X						USA	New York	Ithaca			unknown	18 Dec. 1898	1	male	pinned
CASENT8363040	CASC	Boreus nivoriundus	Robert G. Beard		X						USA	New York	Tompkins Co., Buttermilk Falls State Park			Robert G. Beard	29 Dec. 1966	1	female	pinned
CASENT8363041	CASC	Boreus nivoriundus	Robert G. Beard		X						USA	New York	Tompkins Co., Coy Glen, Ithaca			Robert G. Beard	25 Feb. 1966	1	male	pinned
CASENT8363043	CASC	Boreus nivoriundus	Robert G. Beard		X						USA	New York	Tompkins Co., Buttermilk Falls State Park			Robert G. Beard	29 Dec. 1966	1	female	pinned
CASENT8363044	CASC	Boreus nivoriundus	Robert G. Beard		X						USA	New York	Tompkins Co., Buttermilk Falls State Park			Robert G. Beard	5 Feb. 1967	1	male	pinned
NSCH-7870	Clemson?	Boreus nivoriundus	Wes Bicha			X		BORAK022-25	658	Schiff	USA	Tennessee	Carter Co.	36.1063	-82.1113	Wes Bicha	20 Dec. 2018	1
BIOUG28752-H02	University of Guelph, Insect Collection	Boreus nivoriundus	William Crins			X		DEBUA276-16	658	BOLD	CANADA	Ontario	Huntsville, S. Waseosa Rd.			William Crins	1996-03-24	1	female	pointed
BIOUG28752-H03	University of Guelph, Insect Collection	Boreus nivoriundus	William Crins			X		DEBUA277-16	658	BOLD	CANADA	Ontario	Huntsville, S. Waseosa Rd.			William Crins	1998-02-27	1	female	pointed
CASENT8076676	CASC	Boreus nix	Norman D. Penny		X						USA	Washington	Okanogan County, Okanogan National Forest, Oriole Camp			Robert S. Goodmiller	Feb-Mar. 1995	7	5 male, 2 female	EtOH
CASENT8363046	CASC	Boreus nix	Frank M. Carpenter	paratype	X						USA	Montana	Ravalli Co., Hamilton Heights			C. B. Phillip	15 Nov. 1931	1	female	pinned
NSCH-2062	NSCH	Boreus nix	Wes Bicha			X		BORAK046-25	658	Schiff	USA	Washington	Selah Butte	46.749	-120.45	E.A. Lisowski	24 Dec. 2010	1
NSCH-4755	NSCH	Boreus nix	Wes Bicha			X		BORAK047-25	658	Schiff	USA	Montana	Lincoln Co.	48.57	-115.98	Wes Bicha	2 Dec. 2014	1
NSCH-5063	NSCH	Boreus nix	Wes Bicha			X		BORAK048-25	658	Schiff	USA	Montana	Sanders Co.	48.029	-115.08	Wes Bicha	10 Dec. 2015	1
NSCH-7369	NSCH	Boreus nix	Wes Bicha			X		BORAK049-25	658	Schiff	USA	Idaho	Bonneville Co.	43.4499	-111.401	Wes Bicha	26 Mar. 2019	1
CLoonMA3	NSCH	Boreus nix	Chris Looney			X		BORAK023-25	658	Schiff	USA	Washington	Saddle Mtn.	46.7945	-119.472	Chris Looney, Richard Zack	9 Dec. 2014	1
CLoonMA4	NSCH	Boreus nix	Chris Looney			X		BORAK024-25	655	Schiff	USA	Washington	Rattlesnake Slope	46.3974	-119.599	E.A. Lisowski	27 Jan. 2000	1
CLoonMF2	NSCH	Boreus nix	Chris Looney			X		BORAK025-25	658	Schiff	USA	Washington	Horse Heaven	46.2431	-119.505	Chris Looney, Richard Zack	6 Dec. 2014	1
CLoonMF3	NSCH	Boreus nix	Chris Looney			X		BORAK026-25	658	Schiff	USA	Washington	Rattlesnake Slope	46.3974	-119.599	E.A. Lisowski	27 Jan. 2000	1
CASENT 8363045	CASC	Boreus pilosus	Frank Carpenter	paratype	X						CANADA	British Columbia	Kaslo			unknown	Dec 1932	1	female	pointed
ENT001-000976	RBCM	Boreus pilosus	David Blades		X						CANADA	British Columbia	Castlegar, Deer Park, Deer Creek	49.4661	-118.045	Jakob Dulisse	6 Mar. 1997	2	1 male, 1 female	EtOH
ENT991-063316	RBCM	Boreus pilosus	George W. Byers		X						CANADA	British Columbia	Mount Revelstoke National Park	51.1	-118.067	John G. Woods	14 Mar. 1980	1	male	EtOH
ENT998-010686	RBCM	Boreus pilosus	David Blades		X						CANADA	British Columbia	Oliver, McKinnet Rd. km 15	49.1833	-119.55	Robert Cannings	31 Dec. 1995	2	females	EtOH
MCZ:Ent:22360	MCZ	Boreus pilosus	Frank Carpenter	holotype	X						CANADA	British Columbia	Kaslo			unknown	Dec 1932	1	male	pointed
MCZ:Ent:640624	MCZ	Boreus pilosus	Frank Carpenter	paratype (allotype)	X						CANADA	British Columbia	Kaslo			unknown	Dec 1932	1	female	pointed
MCZ:Ent:640625	MCZ	Boreus pilosus	Frank Carpenter	paratype	X						CANADA	British Columbia	Kaslo			unknown	Dec 1932	1	female	pointed
MCZ:Ent:640626	MCZ	Boreus pilosus	Frank Carpenter	paratype	X						CANADA	British Columbia	Kaslo			unknown	Dec 1932	1	female	pointed
MCZ:Ent:640627	MCZ	Boreus pilosus	Frank Carpenter	paratype	X						CANADA	British Columbia	Kaslo			unknown	Dec 1932	1	female	pointed
MCZ:Ent:640628	MCZ	Boreus pilosus	Frank Carpenter	paratype	X						CANADA	British Columbia	Kaslo			unknown	Dec 1932	1	female	pointed
MCZ:Ent:640629	MCZ	Boreus pilosus	Frank Carpenter	paratype	X						CANADA	British Columbia	Kaslo			unknown	Dec 1932	1	female	pointed
MCZ:Ent:640630	MCZ	Boreus pilosus	Frank Carpenter	paratype	X						CANADA	British Columbia	Kaslo			unknown	Dec 1932	1	female	pointed
MCZ:Ent:640631	MCZ	Boreus pilosus	Frank Carpenter	paratype	X						CANADA	British Columbia	Kaslo			unknown	Dec 1932	1	male	pointed
MCZ:Ent:640632	MCZ	Boreus pilosus	Frank Carpenter	paratype	X						CANADA	British Columbia	Kaslo			unknown	Dec 1932	1	female	pointed
MCZ:Ent:640633	MCZ	Boreus pilosus	Frank Carpenter	paratype	X						CANADA	British Columbia	Kaslo			unknown	Dec 1932	1	female	pointed
MCZ:Ent:640634	MCZ	Boreus pilosus	Frank Carpenter	paratype	X						CANADA	British Columbia	Kaslo			unknown	Dec 1932	1	male	pointed
MCZ:Ent:640635	MCZ	Boreus pilosus	Frank Carpenter	paratype	X						CANADA	British Columbia	Kaslo			unknown	Dec 1932	1	female	pointed
NSCH-2893	NSCH	Boreus pilosus	Wes Bicha			X		BORAK027-25	658	Schiff	USA	Montana	Missoula Co., Fork Butte Trail	46.774	-114.44	Fred Bicha	13 Dec. 2012	1
NSCH-2894	NSCH	Boreus pilosus	Wes Bicha			X		BORAK028-25	658	Schiff	USA	Montana	Ravalli Co., Blodgett Canyon	46.269	-114.24	Fred Bicha	12 Dec. 2012	1
NSCH-5064	NSCH	Boreus pilosus	Wes Bicha			X		BORAK029-25	658	Schiff	USA	Montana	Sanders Co.	48.029	-115.08	Wes Bicha	10 Dec. 2015	1
NSCH-7303	NSCH	Boreus pilosus	Wes Bicha			X		BORAK030-25	658	Schiff	CANADA	British Columbia	Kaslo	49.92	-116.983	Wes Bicha	11 Dec. 2018	1
NSCH-7304	NSCH	Boreus pilosus	Wes Bicha			X		BORAK031-25	658	Schiff	CANADA	British Columbia	Kaslo	49.92	-116.983	Wes Bicha	11 Dec. 2018	1
ENT012-005473	Royal British Columbia Museum	Boreus pilosus	unknown			X		INRMA526-12	168	BOLD	CANADA	British Columbia	3km E Salmon Arm			A. Borkent	20 Jan. 1993	1	male	pinned
CASENT8076687	CASC	Boreus reductus	Wes Bicha		X						USA	Montana	Flathead Co.	47.98	-114.965	Wes Bicha	Nov. 2014	4	2 males, 2 females	EtoH
CASENT8076690	CASC	Boreus reductus	Wes Bicha		X						USA	Montana	Flathead Co.	48.02	-114.96	Wes Bicha	4 Dec. 2014	5	2 males, 3 femlaes	EtOH
ENT991-064593	RBCM	Boreus reductus	David Blades		X						CANADA	British Columbia	Vaseux Lake, Dutton Creek	49.2667	-119.483	Robert Cannings	28 Dec. 1989	8	5 male, 3 female	EtOH
ENT998-010691	RBCM	Boreus reductus	David Blades		X						CANADA	British Columbia	Summerland, Ag-Can Res. Station	49.6	-119.667	Robert Cannings	29 Dec. 1995	18	8 male, 10 female	EtOH
MCZ:Ent:17263	MCZ	Boreus reductus	Frank Carpenter	paratype	X						CANADA	British Columbia	Lillooet			Arthur William Armit Phair	Jan. 1917	1	female	pointed
MCZ:Ent:732360	MCZ	Boreus reductus	Frank Carpenter	paratype	X						CANADA	British Columbia	Lillooet			Arthur William Armit Phair	Jan. 1917	1	male	pointed
MCZ:Ent:732361	MCZ	Boreus reductus	Frank Carpenter		X						CANADA	British Columbia	Kaslo			Nathan Banks	29 Dec. 1906	1	female	pointed
NSCH-2026	NSCH	Boreus reductus	Wes Bicha			X		BORAK032-25	658	Schiff	USA	Washington	Waterworks	46.757	-120.79	E.A. Lisowski	5 Dec. 2010	1
NSCH-2028	NSCH	Boreus reductus	Wes Bicha			X		BORAK033-25	658	Schiff	USA	Washington	Waterworks	46.756	-120.79	E.A. Lisowski	5 Dec. 2010	1
NSCH-2029	NSCH	Boreus reductus	Wes Bicha			X		BORAK034-25	658	Schiff	USA	Washington	Waterworks	46.758	-120.79	E.A. Lisowski	5 Dec. 2010	1
NSCH-2065	NSCH	Boreus reductus	Wes Bicha			X		BORAK035-25	658	Schiff	USA	Washington	Selah Butte	46.749	-120.45	E.A. Lisowski	24 Dec. 2010	1
NSCH-2891	NSCH	Boreus reductus	Wes Bicha			X		BORAK036-25	658	Schiff	USA	Montana	Missoula Co., Fork Butte Trail	46.774	-114.44	Wes Bicha	11 Dec. 2012	1
NSCH-2895	NSCH	Boreus reductus	Wes Bicha			X		BORAK037-25	658	Schiff	USA	Montana	Ravalli Co., Kootenai Trail	46.54	-114.176	Fred Bicha	11 Dec. 2012	1
NSCH-4751	NSCH	Boreus reductus	Wes Bicha			X		BORAK038-25	658	Schiff	USA	Montana	Flathead Co.	47.98	-114.965	Wes Bicha	25 Nov. 2014	1
NSCH-4754	NSCH	Boreus reductus	Wes Bicha			X		BORAK039-25	658	Schiff	USA	Montana	Lincoln Co.	48.57	-115.98	Wes Bicha	2 Dec. 2014	1
NSCH-4757	NSCH	Boreus reductus	Wes Bicha			X		BORAK040-25	658	Schiff	USA	Montana	Flathead Co.	48.02	-114.98	Wes Bicha	4 Dec. 2014	1
CLoonMA5		Boreus reductus	Chris Looney			X		BORAK041-25	658	Schiff	USA	Montana	Blodgett Canyon	46.2689	-114.242	Wes Bicha	12 Dec. 2012	1
UAM:Ento:457833	UAM	Boreus semenovi	Taylor Kane		X	X	X	UAMIC4601-22	658	BOLD	RUSSIA	Magadan Oblast	10 km NE from Magadan	59.6286	150.945	Nikolai E. Dokuchaev	15 June 2021	1	female	EtOH
UAM:Ento:457834	UAM	Boreus semenovi	Taylor Kane		X	X	X	UAMIC4602-22	658	BOLD	RUSSIA	Magadan Oblast	10 km NE from Magadan	59.6286	150.945	Nikolai E. Dokuchaev	26 June 2021	1	male	EtOH
UAM:Ento:457838	UAM	Boreus semenovi	Taylor Kane		X	X	X	UAMIC4605-22	658	BOLD	RUSSIA	Magadan Oblast	10 km NE from Magadan	59.6286	150.945	Nikolai E. Dokuchaev	21 June 2021	1	female	EtOH
UAM:Ento:457839	UAM	Boreus semenovi	Taylor Kane		X	X	X	UAMIC4606-22	658	BOLD	RUSSIA	Magadan Oblast	10 km NE from Magadan	59.6286	150.945	Nikolai E. Dokuchaev	21 June 2021	1	male	EtOH
UAM:Ento:457840	UAM	Boreus semenovi	Taylor Kane		X	X	X	UAMIC4607-22	658	BOLD	RUSSIA	Magadan Oblast	10 km NE from Magadan	59.6286	150.945	Nikolai E. Dokuchaev	21 June 2021	1	male	EtOH
UAM:Ento:457841	UAM	Boreus semenovi	Taylor Kane		X	X	X	UAMIC4608-22	658	BOLD	RUSSIA	Magadan Oblast	10 km NE from Magadan	59.6286	150.945	Nikolai E. Dokuchaev	15 June 2021	1	male	EtOH
UAM:Ento:457832	UAM	Boreus semenovi	Taylor Kane		X						RUSSIA	Magadan Oblast	10 km NE from Magadan	59.6286	150.945	Nikolai E. Dokuchaev	15 June 2021	1	female	EtOH
UAM:Ento:457842	UAM	Boreus semenovi	Taylor Kane		X						RUSSIA	Magadan Oblast	10 km NE from Magadan	59.6286	150.945	Nikolai E. Dokuchaev	15 June 2021	1	male	EtOH
UAM:Ento:457843	UAM	Boreus semenovi	Taylor Kane		X						RUSSIA	Magadan Oblast	10 km NE from Magadan	59.6286	150.945	Nikolai E. Dokuchaev	7 June 2021	1	female	EtOH
UAM:Ento:457844	UAM	Boreus semenovi	Taylor Kane		X						RUSSIA	Magadan Oblast	10 km NE from Magadan	59.6286	150.945	Nikolai E. Dokuchaev	26 June 2021	1	male	EtOH
UAM:Ento:457845	UAM	Boreus semenovi	Taylor Kane		X						RUSSIA	Magadan Oblast	10 km NE from Magadan	59.6286	150.945	Nikolai E. Dokuchaev	12 July 2021	1	male	EtOH
UAM:Ento:334169	UAM	Boreus tananaensis	Taylor Kane	Paratype	X	X	X	MOBIL8816-18	618	BOLD	USA	Alaska	Fairbanks, Fitz Ct	64.9011	-147.528	Derek Sikes	10 Apr. 2016	1	male	EtOH
UAM:Ento:442467	UAM	Boreus tananaensis	Taylor Kane	Paratype	X	X	X	UAMIC4044-21	658	BOLD	USA	Alaska	Quartz Lake Recreation Area	64.1997	-145.829	Derek Sikes, Taylor Kane	12 Sept. 2020	1	female	EtOH
UAM:Ento:442468	UAM	Boreus tananaensis	Taylor Kane	Paratype	X	X	X	UAMIC4045-21	596	BOLD	USA	Alaska	Quartz Lake Recreation Area	64.1997	-145.829	Derek Sikes, Taylor Kane	12 Sept. 2020	1	female	EtOH
UAM:Ento:442469	UAM	Boreus tananaensis	Taylor Kane	Holotype	X	X	X	UAMIC4046-21	632	BOLD	USA	Alaska	Quartz Lake Recreation Area	64.1997	-145.829	Derek Sikes, Taylor Kane	12 Sept. 2020	1	female	EtOH
UAM:Ento:442471	UAM	Boreus tananaensis	Taylor Kane		X	X	X	UAMIC4047-21	576	BOLD	USA	Alaska	Quartz Lake Recreation Area	64.1997	-145.829	Derek Sikes, Taylor Kane	12 Sept. 2020	1	male	EtOH
UAM:Ento:442472	UAM	Boreus tananaensis	Taylor Kane	Paratype	X	X	X	UAMIC4048-21	599	BOLD	USA	Alaska	Quartz Lake Recreation Area	64.1997	-145.829	Derek Sikes, Taylor Kane	12 Sept. 2020	1	male	EtOH
UAM:Ento:442474	UAM	Boreus tananaensis	Taylor Kane	Paratype	X	X	X	UAMIC4049-21	637	BOLD	USA	Alaska	Fairbanks, Goldstream Rd.	64.9391	-147.845	Taylor Kane	14 Sept. 2020	1	female	EtOH
UAM:Ento:442487	UAM	Boreus tananaensis	Taylor Kane	Paratype	X	X	X	UAMIC4050-21	614	BOLD	USA	Alaska	Quartz Lake Recreation Area	64.1997	-145.829	Derek Sikes, Taylor Kane	12 Sept. 2020	1	male	EtOH
UAM:Ento:378804	UAM	Boreus tananaensis	Taylor Kane	Paratype	X						USA	Alaska	Quartz Lake Recreation Area	64.1997	-145.829	Takeyuki Nakamura	15 Sept. 2018	1	female	pointed
UAM:Ento:378805	UAM	Boreus tananaensis	Taylor Kane	Paratype	X						USA	Alaska	Quartz Lake Recreation Area	64.1997	-145.829	Takeyuki Nakamura	15 Sept. 2018	1	male	pointed
UAM:Ento:442473	UAM	Boreus tananaensis	Taylor Kane	Paratype	X						USA	Alaska	Quartz Lake Recreation Area	64.1997	-145.829	Derek Sikes, Taylor Kane	12 Sept. 2020	1	female	EtOH
UAM:Ento:442505	UAM	Boreus tananaensis	Taylor Kane	Paratype	X						USA	Alaska	Quartz Lake Recreation Area	64.1997	-145.829	Derek Sikes, Taylor Kane	12 Sept. 2020	1	female	EtOH
UAM:Ento:442506	UAM	Boreus tananaensis	Taylor Kane	Paratype	X						USA	Alaska	Quartz Lake Recreation Area	64.1997	-145.829	Derek Sikes, Taylor Kane	12 Sept. 2020	1	male	EtOH
UAM:Ento:471748	UAM	Boreus tananaensis	Taylor Kane	Paratype	X						USA	Alaska	Quartz Lake Recreation Area	64.1997	-145.829	Taylor Kane	2 May 2022	1	female	EtOH
UAM:Ento:476981	UAM	Boreus tananaensis	Taylor Kane	Paratype	X						USA	Alaska	Fairbanks, Fitz Ct	64.8999	-147.526	Derek Sikes	16 Sept. 2022	1	female	EtOH
UAM:Ento:477813	UAM	Boreus tananaensis	Taylor Kane	Paratype	X						USA	Alaska	Quartz Lake Recreation Area	64.1997	-145.829	Taylor Kane	25 Sept. 2022	1	male	EtOH
UAM:Ento:477818	UAM	Boreus tananaensis	Taylor Kane	Paratype	X						USA	Alaska	Quartz Lake Recreation Area	64.1997	-145.829	Taylor Kane	25 Sept. 2022	1	male	EtOH
UAM:Ento:477819	UAM	Boreus tananaensis	Taylor Kane	Paratype	X						USA	Alaska	Quartz Lake Recreation Area	64.1997	-145.829	Taylor Kane	25 Sept. 2022	1	female	EtOH
UAM:Ento:477847	UAM	Boreus tananaensis	Taylor Kane	Paratype	X						USA	Alaska	Quartz Lake Recreation Area	64.1997	-145.829	Taylor Kane	15 May 2022	1	female	EtOH
UAM:Ento:483367	UAM	Boreus tananaensis	Taylor Kane	Paratype	X						USA	Alaska	Quartz Lake Recreation Area	64.1997	-145.829	Taylor Kane	11 May 2023	1	male	EtOH
UAM:Ento:492015	UAM	Boreus tananaensis	Taylor Kane	Paratype	X						USA	Alaska	Quartz Lake Recreation Area	64.1997	-145.829	Taylor Kane	9 Sept. 2023	1	female	EtOH
UAM:Ento:492023	UAM	Boreus tananaensis	Taylor Kane	Paratype	X						USA	Alaska	Quartz Lake Recreation Area	64.1997	-145.829	Taylor Kane	9 Sept. 2023	1	female	EtOH
UAM:Ento:492024	UAM	Boreus tananaensis	Taylor Kane	Paratype	X						USA	Alaska	Quartz Lake Recreation Area	64.1997	-145.829	Taylor Kane	9 Sept. 2023	1	female	EtOH
UAM:Ento:492025	UAM	Boreus tananaensis	Taylor Kane		X						USA	Alaska	Quartz Lake Recreation Area	64.1997	-145.829	Taylor Kane	9 Sept. 2023	1	male	EtOH
UAM:Ento:492026	UAM	Boreus tananaensis	Taylor Kane	Paratype	X						USA	Alaska	Quartz Lake Recreation Area	64.1997	-145.829	Taylor Kane	9 Sept. 2023	1	male	EtOH
UAM:Ento:492027	UAM	Boreus tananaensis	Taylor Kane		X						USA	Alaska	Quartz Lake Recreation Area	64.1997	-145.829	Taylor Kane	9 Sept. 2023	1	male	EtOH
UAM:Ento:492080	UAM	Boreus tananaensis	Taylor Kane		X						USA	Alaska	Quartz Lake Recreation Area	64.1997	-145.829	Taylor Kane	25 Sept. 2023	1	male	EtOH
UAM:Ento:492134	UAM	Boreus tananaensis	Taylor Kane		X						USA	Alaska	Quartz Lake Recreation Area	64.1997	-145.829	Taylor Kane	25 Sept. 2023	1	male	EtOH
UAM:Ento:492135	UAM	Boreus tananaensis	Taylor Kane		X						USA	Alaska	Quartz Lake Recreation Area	64.1997	-145.829	Taylor Kane	25 Sept. 2023	1	male	EtOH
UAM:Ento:492136	UAM	Boreus tananaensis	Taylor Kane		X						USA	Alaska	Quartz Lake Recreation Area	64.1997	-145.829	Taylor Kane	25 Sept. 2023	1	male	EtOH
UAM:Ento:492137	UAM	Boreus tananaensis	Taylor Kane		X						USA	Alaska	Quartz Lake Recreation Area	64.1997	-145.829	Taylor Kane	25 Sept. 2023	1	male	EtOH
UAM:Ento:492138	UAM	Boreus tananaensis	Taylor Kane		X						USA	Alaska	Quartz Lake Recreation Area	64.1997	-145.829	Taylor Kane	25 Sept. 2023	1	male	EtOH
UAM:Ento:495423	UAM	Boreus tananaensis	Taylor Kane		X						USA	Alaska	Quartz Lake Recreation Area	64.1997	-145.829	Taylor Kane	9 Sept. 2023	1	male	EtOH
UAM:Ento:495424	UAM	Boreus tananaensis	Taylor Kane		X						USA	Alaska	Quartz Lake Recreation Area	64.1997	-145.829	Taylor Kane	9 Sept. 2023	1	male	EtOH
UAM:Ento:504855	UAM	Boreus tananaensis	Taylor Kane	Paratype	X						USA	Alaska	Quartz Lake Recreation Area	64.1997	-145.829	Taylor Kane	12 Sept. 2024	1	female	EtOH
UAM:Ento:504856	UAM	Boreus tananaensis	Taylor Kane	Paratype	X						USA	Alaska	Quartz Lake Recreation Area	64.1997	-145.829	Taylor Kane	12 Sept. 2024	1	female	EtOH
UAM:Ento:504857	UAM	Boreus tananaensis	Taylor Kane	Paratype	X						USA	Alaska	Quartz Lake Recreation Area	64.1997	-145.829	Taylor Kane	12 Sept. 2024	1	male	EtOH
UAM:Ento:504858	UAM	Boreus tananaensis	Taylor Kane		X						USA	Alaska	Quartz Lake Recreation Area	64.1997	-145.829	Taylor Kane	12 Sept. 2024	1	male	EtOH
UAM:Ento:504859	UAM	Boreus tananaensis	Taylor Kane		X						USA	Alaska	Quartz Lake Recreation Area	64.1997	-145.829	Taylor Kane	12 Sept. 2024	1	male	EtOH
UAM:Ento:504860	UAM	Boreus tananaensis	Taylor Kane	Paratype	X						USA	Alaska	Quartz Lake Recreation Area	64.1997	-145.829	Taylor Kane	12 Sept. 2024	1	female	EtOH
UAM:Ento:504861	UAM	Boreus tananaensis	Taylor Kane		X						USA	Alaska	Quartz Lake Recreation Area	64.1997	-145.829	Taylor Kane	12 Sept. 2024	1	female	EtOH
UAM:Ento:504862	UAM	Boreus tananaensis	Taylor Kane	Paratype	X						USA	Alaska	Quartz Lake Recreation Area	64.1997	-145.829	Taylor Kane	12 Sept. 2024	1	male	EtOH
UAM:Ento:504863	UAM	Boreus tananaensis	Taylor Kane	Paratype	X						USA	Alaska	Quartz Lake Recreation Area	64.1997	-145.829	Taylor Kane	12 Sept. 2024	1	male	EtOH
UAM:Ento:504864	UAM	Boreus tananaensis	Taylor Kane	Paratype	X						USA	Alaska	Quartz Lake Recreation Area	64.1997	-145.829	Taylor Kane	12 Sept. 2024	1	female	EtOH
UAM:Ento:504865	UAM	Boreus tananaensis	Taylor Kane	Paratype	X						USA	Alaska	Quartz Lake Recreation Area	64.1997	-145.829	Taylor Kane	12 Sept. 2024	1	female	EtOH
UAM:Ento:504866	UAM	Boreus tananaensis	Taylor Kane	Paratype	X						USA	Alaska	Quartz Lake Recreation Area	64.1997	-145.829	Taylor Kane	12 Sept. 2024	1	male	EtOH
UAM:Ento:504867	UAM	Boreus tananaensis	Taylor Kane	Paratype	X						USA	Alaska	Quartz Lake Recreation Area	64.1997	-145.829	Taylor Kane	12 Sept. 2024	1	male	EtOH
UAM:Ento:506621	UAM	Boreus tananaensis	Taylor Kane	Paratype	X						USA	Alaska	Quartz Lake Recreation Area	64.1997	-145.829	Taylor Kane	12 Sept. 2024	1	female	EtOH
UAM:Ento:508001	UAM	Boreus tananaensis	Taylor Kane	Paratype	X						USA	Alaska	Quartz Lake Recreation Area	64.1997	-145.829	Taylor Kane	27 Apr. 2025	1	male	EtOH
UAM:Ento:508002	UAM	Boreus tananaensis	Taylor Kane	Paratype	X						USA	Alaska	Quartz Lake Recreation Area	64.1997	-145.829	Taylor Kane	27 Apr. 2025	1	female	EtOH
UAM:Ento:508003	UAM	Boreus tananaensis	Taylor Kane	Paratype	X						USA	Alaska	Quartz Lake Recreation Area	64.1997	-145.829	Taylor Kane	27 Apr. 2025	1	female	EtOH
UAM:Ento:508004	UAM	Boreus tananaensis	Taylor Kane	Paratype	X						USA	Alaska	Quartz Lake Recreation Area	64.1997	-145.829	Taylor Kane	27 Apr. 2025	1	female	EtOH
UAM:Ento:508005	UAM	Boreus tananaensis	Taylor Kane	Paratype	X						USA	Alaska	Quartz Lake Recreation Area	64.1997	-145.829	Taylor Kane	27 Apr. 2025	1	male	EtOH
UAM:Ento:508006	UAM	Boreus tananaensis	Taylor Kane	Paratype	X						USA	Alaska	Quartz Lake Recreation Area	64.1997	-145.829	Taylor Kane	27 Apr. 2025	1	male	EtOH
UAM:Ento:250553	UAM	Boreus timaryi	Taylor Kane	Paratype	X	X		UAMIC3352-15	658	BOLD	USA	Alaska	Seward Peninsula, Feather River	64.8235	-166.008	Kelly Overduijn	7–13 June 2013	1	male	EtOH
UAM:Ento:347657	UAM	Boreus timaryi	Taylor Kane	Paratype	X	X		MOBIL9800-19	607	BOLD	USA	Alaska	Seward Peninsula, Bering Land Bridge National Preserve	65.8371	-164.59	Derek Sikes, Kathryn M. Daly, Sam Tocktoo, Timary Stenek	9 July 2016	1	female	EtOH
UAM:Ento:406584	UAM	Boreus timaryi	Taylor Kane	Holotype	X	X		UAMIC4039-21	658	BOLD	USA	Alaska	Seward Peninsula, Bering Land Bridge National Preserve	65.8371	-164.59	Derek Sikes, Kathryn M. Daly, Sam Tocktoo, Timary Stenek	9 July 2016	1	female	EtOH
UAM:Ento:433067	UAM	Boreus timaryi	Taylor Kane	Paratype	X	X		UAMIC4040-21	645	BOLD	USA	Alaska	Seward Peninsula, Feather River	64.827	-166.053	Kelly Overduijn, Terri Wild, Skyler Jordan, Mitch Parsons	14–19 June 2013	1	male	EtOH
UAM:Ento:433068	UAM	Boreus timaryi	Taylor Kane	Paratype	X	X		UAMIC4041-21	628	BOLD	USA	Alaska	Seward Peninsula, Blume Creek	64.8401	-166.066	Kelly Overduijn, Terri Wild, Skyler Jordan, Mitch Parsons	20–25 June 2013	1	male	EtOH
UAM:Ento:433217	UAM	Boreus timaryi	Taylor Kane	Paratype	X	X		UAMIC4043-21	612	BOLD	USA	Alaska	Seward Peninsula, Feather River	64.8318	-166.039	Kelly Overduijn, Terri Wild, Skyler Jordan, Mitch Parsons	20–25 July 2013	1	male	EtOH
UAM:Ento:433069	UAM	Boreus timaryi	Taylor Kane	Paratype	X						USA	Alaska	Seward Peninsula, Feather River	64.8235	-166.008	Kelly Overduijn, Terri Wild, Skyler Jordan, Mitch Parsons	20–25 July 2013	1	female	EtOH
UAM:Ento:507959	UAM	Boreus timaryi	Taylor Kane	Paratype	X						USA	Alaska	Seward Peninsula, Feather River	64.8229	-166.017	Kelly Overduijn	29 July 2012	1	female	EtOH
UAM:Ento:507960	UAM	Boreus timaryi	Taylor Kane	Paratype	X						USA	Alaska	Seward Peninsula, Feather River	64.8258	-166.005	Kelly Overduijn	27 July 2012	1	female	EtOH
UAM:Ento:507961	UAM	Boreus timaryi	Taylor Kane	Paratype	X						USA	Alaska	Seward Peninsula, Feather River	64.8241	-166.003	Kelly Overduijn	18 July 2012	1	male	EtOH
UAM:Ento:507962	UAM	Boreus timaryi	Taylor Kane	Paratype	X						USA	Alaska	Seward Peninsula, Feather River	64.81	-165.96	Kelly Overduijn	10–16 July 2012	1	female	EtOH
UAM:Ento:507963	UAM	Boreus timaryi	Taylor Kane	Paratype	X						USA	Alaska	Seward Peninsula, Feather River	64.8229	-166.017	Kelly Overduijn	11 July 2012	1	male	EtOH
UAM:Ento:508000	UAM	Boreus timaryi	Taylor Kane	Paratype	X						USA	Alaska	Seward Peninsula, Blume Creek	64.8234	-166.008	Kelly Overduijn, Terri Wild, Skyler Jordan, Mitch Parsons	20–25 June 2013	1	male	EtOH
CASENT8076674	CASC	Boreus westwoodii	Taylor Kane		X						RUSSIA	Altai Republic	Tevenek River near Artybash village	51.7921	87.6944	Dave H. Kavanaugh	14-16 June 2013	1	female	EtOH
NOaS-016-2020	Naturhistorisches Museum Wien	Boreus westwoodii	Lukas Zangl			X		AMEC299-20	657	BOLD	AUSTRIA	Styria	Neuhof, Forststrasse auf Schnee	47.2268	15.0891	Lukas Zangl	22 Feb. 2020	1	male	EtOH
NOaS-018-2020	Naturhistorisches Museum Wien	Boreus westwoodii	Lukas Zangl			X		AMEC301-20	657	BOLD	AUSTRIA	Styria	Neuhof, Forststrasse auf Schnee	47.2268	15.0891	Lukas Zangl	22 Feb. 2020	1	male	EtOH
NOaS-022-2020	Naturhistorisches Museum Wien	Boreus westwoodii	Lukas Zangl			X		AMEC305-20	657	BOLD	AUSTRIA	Styria	Wald am Schoberpass, Forststrasse am Schonebenbach	47.4168	14.6686	Stephan Koblmueller	29 Feb. 2020	1	female	EtOH
NOaS-030-2020	Naturhistorisches Museum Wien	Boreus westwoodii	Lukas Zangl			X		AMEC313-20	657	BOLD	AUSTRIA	Styria	Modriach, Forststrasse am Herzogberg	46.976	15.064	Lukas Zangl	8 Mar. 2020	1	female	EtOH
NOaS-462-2019	Naturhistorisches Museum Wien	Boreus westwoodii	Stephan Koblmueller			X		AMEC206-20	657	BOLD	AUSTRIA	Styria	Semriach, Kesselfallklamm	47.205	15.399	Stephan Koblmueller	30 Dec. 2018	1	unknown	unknown
NOaS-464-2019	Naturhistorisches Museum Wien	Boreus westwoodii	Stephan Koblmueller			X		AMEC208-20	657	BOLD	AUSTRIA	Styria	Graz, Thal	47.0844	15.356	Kristina Sefc	2 Jan. 2019	1	unknown	unknown
NOaS-466-2019	Naturhistorisches Museum Wien	Boreus westwoodii	Stephan Koblmueller			X		AMEC210-20	657	BOLD	AUSTRIA	Styria	Graz, Gosting	47.1019	15.3819	Stephan Koblmueller	3 Feb. 2019	1	male	unknown
NOaS-532-2019	Naturhistorisches Museum Wien	Boreus westwoodii	Lukas Zangl			X		AMEC276-20	657	BOLD	AUSTRIA	Styria	Weinebene, Kleiner Felsblock entlang Forststrasse	46.815	15.018	Lukas Zangl	23 Nov. 2019	1	male	EtOH
NOaS-539-2019	Naturhistorisches Museum Wien	Boreus westwoodii	Lukas Zangl			X		AMEC283-20	657	BOLD	AUSTRIA	Styria	Tyrnau, Stein neben Forststrasse	47.327	15.404	Elisabeth Glatzhofer	20 Dec. 2019	1	female	EtOH
ZMUO.012835	University of Oulu, Zoological Museum	Boreus westwoodii	Marko Mutanen			X		LEFIJ2435-14	658	BOLD	FINLAND	Ostrobothnia	Kiiminki	65.116	25.829	Marko Mutanen	22 Feb. 2014	1	female	pointed
NSCH-2979	NSCH	Caurinus dectes	Wes Bicha			X		BORAK042-25	658	Schiff	USA	Oregon	Benton Co.	44.526	-123.55	A. Mudge, Wes Bicha	9 Feb. 2013	1
NSCH-2980	NSCH	Hesperboreus brevicaudus	Wes Bicha			X		BORAK043-25	658	Schiff	USA	Oregon	Benton Co. Mary's Peak	44.508	-123.58	A. Mudge, Wes Bicha	11 Feb. 2013	1
NSCH-2981	NSCH	Hesperboreus brevicaudus	Wes Bicha			X		BORAK044-25	658	Schiff	USA	Oregon	Benton Co. Siletz River	44.87	-123.69	A. Mudge, Wes Bicha	10 Feb. 2013	1
NSCH-2982	NSCH	Hesperboreus brevicaudus	Wes Bicha			X	X	BORAK045-25	658	Schiff	USA	Oregon	Benton Co.	44.526	-123.55	A. Mudge, Wes Bicha	9 Feb. 2013	1
